# Supplementary material for: Influence of Chlorination and Choice of Materials on Fouling in Cooling Water System under Brackish Seawater Conditions
Source: Materials (Basel). 2016 Jun 15;9(6):475. doi: 10.3390/ma9060475 (PMC5456818; doi:10.3390/ma9060475)
Supplement: Supplementary file 1 [file materials-09-00475-s001.zip]

Archive with 15 entries (14 files):
- FigureS1.tiff
- __MACOSX/
- __MACOSX/._FigureS1.tiff
- FigureS2.tiff
- __MACOSX/._FigureS2.tiff
- FigureS3.tiff
- __MACOSX/._FigureS3.tiff
- TableS1.xlsx
- __MACOSX/._TableS1.xlsx
- TableS2.xlsx
- __MACOSX/._TableS2.xlsx
- TableS3.xlsx
- __MACOSX/._TableS3.xlsx
- TableS4.xlsx
- __MACOSX/._TableS4.xlsx
