# Supplementary material for: Influence of Chlorination and Choice of Materials on Fouling in Cooling Water System under Brackish Seawater Conditions
Source: Materials (Basel). 2016 Jun 15;9(6):475. doi: 10.3390/ma9060475 (PMC5456818; doi:10.3390/ma9060475)
Supplement: Supplementary file 1 [file materials-09-00475-s001.zip › TableS1.xlsx]

## Sheet: Archaea
Table S1. Sequencing statistics.
			Archaea							Subsampled to 1624 sequences/sample
Non-chlorinated	Exposure time	Sample	Number of sequences	Number of observed OTUs	Chao1	Coverage %	Shannon	singles	doubles	Number of observed OTUs	Chao1	Shannon	singles	doubles
SMO254	1 month	A	4927	2412	3442.76	70.0601	8.61083	969	454	20	22	2.2511	4	2
		B	5563	2494	3513.09	70.9916	8.7683	1010	499	20	20.75	2.00398	3	3
		C	6036	2739	3573.17	76.6547	8.93691	1001	599	15	15.3333	1.81924	2	2
	3 months	A	15284	1790	4183.31	42.789	6.92936	1131	266	17	17	2.28779	1	2
		B	15564	1724	3828.63	45.0292	6.76963	1090	281	14	17	1.86597	4	1
		C	17786	2136	5194.65	41.1193	6.73418	1417	327	19	20	1.49489	4	5
Inerta160	1 month	A	16364	1694	4429.55	38.2432	6.35783	1144	238	13	13	1.82111	1	1
		B	18247	1976	5751.83	34.3543	6.2884	1380	251	15	16	1.57073	3	2
		C	17557	1905	5109.7	37.282	6.26116	1316	269	12	12	1.46852	1	1
	3 months	A	12893	1620	3130.74	51.7449	7.33678	917	277	23	33	2.71701	5	0
		B	14101	1589	3268.13	48.621	6.96879	958	272	12	13	1.99162	2	0
		C	17287	2212	5385.79	41.071	7.16207	1450	330	17	17	2.00845	1	3
Ti alloy	1 month	A	12295	1489	3945.18	37.7423	6.37249	1021	211	14	20	1.48787	4	0
		B	12038	1582	3918.66	40.3709	6.96541	1035	228	16	21	1.88304	5	1
		C	16018	1760	4680.07	37.6063	6.17742	1228	257	13	14.5	1.40977	3	1
	3 months	A	15997	1325	2928.88	45.2392	6.46941	775	186	20	23	2.22564	4	1
		B	25931	1830	3429.13	53.3663	5.93633	1057	348	7	7	1.20012	1	0
		C	11748	1577	4184.24	37.689	6.83391	1074	220	21	24	2.02763	6	4
Water in	0 days	A	10214	1549	3337.79	46.408	6.83036	950	251	14	24	1.64299	5	0
		B	11208	1633	3717.75	43.9244	6.77599	1005	241	13	13.3333	1.54446	2	2
	1 month	A	12384	1768	3454.36	51.1818	7.00038	1041	320	14	14.75	1.64955	3	3
		B	12713	3120	4391.15	71.0521	8.7079	1258	621	24	24.75	2.92157	3	3
	3 months	A	15600	1578	3269.38	48.266	4.974	965	274	7	7	0.23964	1	1
		B	14953	1540	3282.33	46.9179	5.04263	956	261	10	13	0.347875	3	0
Chlorinated
SMO254	1 month	A	26283	497	516.507	96.2233	3.29383	77	149	2	2	0.00745541	1	0
		B	29480	984	1366.1	72.03	2.6314	417	226	2	2	0.0136787	0	1
		C	23815	966	1504.9	64.1902	3.78921	483	215	6	7	1.40595	2	0
	3 months	A	30963	1751	4226.07	41.4333	4.68753	1182	281	3	3	0.182767	0	0
		B	38204	2079	3934.99	52.8336	4.82814	1258	425	3	3	0.656914	0	0
		C	32493	2230	5133.94	43.4364	5.1384	1490	381	6	6	0.293397	0	0
Inerta160	1 month	A	38541	1482	2478.93	59.7839	4.17431	753	283	2	2	0.0672558	0	0
		B	31176	1559	3151.91	49.4621	4.52638	965	291	5	5	1.62546	0	0
		C	30342	912	1522.35	59.9072	2.89215	477	185	4	4	1.27311	0	0
	3 months	A	41687	1595	2772.57	57.5278	3.67814	911	351	2	2	0.087895	0	0
		B	1840	57	57.3158	99.449	1.27381	4	18	2	2	0.0351739	0	0
		C	31014	1486	3441.29	43.1814	4.00289	953	231	3	3	1.00982	0	1
Ti alloy	1 month	A	38106	1665	3416.84	48.7292	4.39032	1041	308	3	3	0.819738	0	0
		B	36074	1468	2600.45	56.4518	4.54701	794	277	6	6	1.69597	0	1
		C	4	3	3.5	85.7143	1.5	2	1
	3 months	A	39099	1502	2649.27	56.6949	3.04153	812	286	2	2	0.0448496	0	0
		B	28027	941	1248.12	75.3931	3.88345	351	199	4	4	1.11337	1	0
		C	23139	1127	1710.35	65.8931	5.17309	523	233	5	5	1.19877	0	0
Water out	0 days	A	29787	773	1079.33	71.6187	2.36956	327	173	2	2	0.348023	0	0
		B	38481	811	1087.5	74.5747	1.96193	316	179	1	1	0	0	0
	1 month	A	7649	1279	2395.81	53.3849	6.53323	725	234	8	8	0.604824	1	1
		B	9869	1254	2508.27	49.9947	5.56988	740	217	7	7	0.396026	1	1
	3 months	A	16335	1665	3485.89	47.764	5.01277	1044	298	8	11	0.196248	3	0
		B	17457	1631	3629.81	44.9335	4.84623	1020	259	7	8	0.186861	2	0

## Sheet: Bacteria
										Subsampled to 1674 sequences/sample
Non-chlorinated	Exposure time	Sample	Number of sequences	Number of observed OTUs	Chao1	Coverage %	Shannon	singles	doubles	Number of observed OTUs	Chao1	Shannon	singles	doubles
SMO254	1 month	A
		B
		C	14	6	14	42.8571	2.35275	2	2
	3 months	A	3599	853	1680.56	50.7569	7.79683	487	142	107	144.273	4.33042	41	21
		B	3547	990	1947.18	50.8428	8.25721	594	183	121	164.333	4.8399	40	17
		C	2039	622	1341.39	46.3699	7.81565	376	97	113	134	4.86207	28	17
Inerta160	1 month	A	2986	746	1235.12	60.3989	7.87006	381	147	118	167.789	4.64975	44	18
		B	2749	666	1245.53	53.4714	7.32621	364	113	122	161.136	4.57889	42	21
		C	2301	561	999.629	56.1208	7.53794	304	104	112	140.05	5.01734	34	19
	3 months	A	3024	805	1515.55	53.1161	8.07936	456	145	99	128.25	4.52308	27	11
		B	5586	1419	2350.79	60.3627	8.97184	728	283	169	235.12	5.84627	58	24
		C	2485	653	1362.22	47.9365	7.64577	379	100	108	150.5	4.79593	35	13
Ti alloy	1 month	A	2128	742	1397.98	53.0766	8.54455	426	137	156	201	5.85632	45	21
		B	1674	610	1218.6	50.0574	8.24195	358	104	131	157.4	5.45763	33	19
		C	1738	654	1267.54	51.5958	8.39234	389	122	144	183.417	5.68629	44	23
	3 months	A	5459	1329	2210.9	60.1112	8.55889	702	278	136	181.048	5.13073	44	20
		B	11481	2377	3416.02	69.5839	9.43744	1044	523	177	234.037	5.90018	56	26
		C	2250	672	1420.63	47.303	7.90255	397	104	116	142.25	4.53535	36	23
Water in	0 days	A	3493	510	990.759	51.4757	6.27868	283	82	63	86.75	3.73949	20	7
		B	3474	514	951.534	54.018	6.35811	278	87	60	67.5833	3.70936	14	11
	1 month	A	4136	714	1231.35	57.9853	7.42873	363	126	75	100.091	3.88259	24	10
		B	5191	1102	1863.43	59.1383	8.00177	578	218	96	118	3.94175	33	23
	3 months	A	4205	561	1032.36	54.3413	6.48757	306	98	43	56.125	2.82673	15	7
		B	7024	758	1157.57	65.4818	6.48719	368	168	45	64.4286	2.91814	17	6
Chlorinated
SMO254	1 month	A	9262	1159	1985.5	58.3732	7.0474	609	223	101	140.375	4.3139	36	15
		B	10330	1093	2061.01	53.0324	6.44291	607	189	98	156.583	4.30712	38	11
		C	9410	1023	1842.01	55.5373	6.00887	545	180	93	121.05	3.52632	34	19
	3 months	A	11529	1593	2761.04	57.6956	7.4633	825	290	140	246.938	5.03233	59	15
		B	14074	1932	3022.6	63.9184	8.07128	924	390	145	207.636	5.33521	53	21
		C	6222	1176	2214.71	53.0994	7.71798	661	209	127	185.235	5.00954	45	16
Inerta160	1 month	A	10017	753	1486.25	50.6644	4.28112	420	119	74	107	3.12677	22	6
		B	9983	648	1286.75	50.3594	3.64399	365	103	66	99.3333	2.53139	25	8
		C	8096	635	1358.9	46.729	3.62221	381	99	67	99.5	2.50394	26	9
	3 months	A	14714	2236	3332.76	67.0915	8.17836	1005	459	187	307.12	5.60445	78	24
		B	10037	1579	2520.24	62.6529	8.23916	720	274	159	189.516	5.72826	44	30
		C	12114	2158	3009.9	71.6968	9.04717	917	492	195	256.176	6.25627	65	33
Ti alloy	1 month	A	7506	1088	2217.72	49.0593	6.94116	640	180	109	152.588	4.43405	39	16
		B	7258	1089	2010.01	54.1787	7.13218	612	202	106	139.3	4.42576	37	19
		C	15459	1669	2899.65	57.5587	7.19045	874	309	125	162.84	4.69141	44	24
	3 months	A	13065	1768	2959.46	59.7406	8.03123	871	317	136	188.105	5.31596	45	18
		B	9710	1639	2773	59.1056	8.37087	839	309	141	182	5.58801	42	20
		C	12053	1787	3047.85	58.6316	8.23665	903	322	148	201	5.2474	54	26
Water out	0 days	A	14871	512	578.124	88.5623	4.03405	127	120	9	9	1.41609	0	0
		B	5215	351	454.966	77.1487	4.34522	135	86	20	38	1.61333	9	1
	1 month	A	3674	531	960	55.3125	6.62756	286	94	55	85.6	3.42539	18	4
		B	5589	737	1273.55	57.8699	6.87902	374	129	60	79	3.25155	19	8
	3 months	A	5951	710	1209.24	58.7148	6.62309	369	135	53	63.5	2.8929	15	9
		B	7225	760	1219.73	62.3087	6.60091	358	138	44	61.5	2.78682	15	5

## Sheet: Fungi
										Subsampled to 1243 sequences/sample
Non-chlorinated	Exposure time	Sample	Number of sequences	Number of observed OTUs	Chao1	Coverage %	Shannon	singles	doubles	Number of observed OTUs	Chao1	Shannon	singles	doubles
SMO254	1 month	A
		B
		C
	3 months	A	9069	189	377.276	50.096	1.49236	105	28	15	17	1.04218	5	4
		B	6340	244	353.019	69.1181	2.67329	108	52	20	30.5	1.73676	7	1
		C	5045	242	454.167	53.2844	2.43148	134	41	15	15.4286	1.28314	3	6
Inerta160	1 month	A	5950	216	356.927	60.5166	3.54095	108	40	10	13	2.09114	4	1
		B	4683	216	306	70.5882	3.67468	100	54	13	28	2.07826	6	0
		C	5562	268	408.138	65.6641	3.82763	128	57	11	11	2.21034	1	1
	3 months	A	7189	177	334.241	52.9557	1.96429	96	28	14	17	1.41514	4	1
		B	7024	357	543.667	65.6652	3.30114	161	68	25	29.2	1.88422	7	4
		C	7799	237	399.556	59.3159	1.63874	133	53	12	15	0.945527	4	1
Ti alloy	1 month	A	4534	203	429.034	47.3155	3.58147	115	28	11	16	2.26424	5	1
		B	4335	185	419.37	44.1138	3.557	113	26	10	13	1.88346	3	0
		C	4245	211	339.775	62.0999	3.84337	102	39	13	16.3333	2.3857	5	2
	3 months	A	7785	374	556.838	67.165	3.87736	165	73	24	28.6667	2.16187	8	5
		B	7965	326	632.15	51.57	3.77836	157	39	21	23	1.92386	5	4
		C	5142	268	431.132	62.1619	2.82988	132	52	14	19	1.15613	5	1
Water in	0 days	A	2590	155	281.136	55.1334	3.63077	75	21	13	13.75	1.4602	3	3
		B	3117	147	255.04	57.638	3.50629	74	24	11	11.5	1.22254	2	1
	1 month	A	3877	251	396	63.3838	4.77669	116	45	18	32	2.38452	8	1
		B	2297	143	193.571	73.8745	4.19715	60	34	14	17	2.3259	4	1
	3 months	A	4270	341	587.105	58.0816	3.86538	168	56	19	21.5	1.76762	5	3
		B	3880	233	362.894	64.2061	2.9674	111	46	12	12.75	1.49596	3	3
Chlorinated
SMO254	1 month	A	8127	286	428.345	66.7686	3.97023	129	57	16	31	1.89327	6	0
		B	3522	140	233.857	59.8656	3.84107	73	27	16	37	2.00074	7	0
		C	7515	148	194.122	76.2407	1.5431	62	40	8	8	0.806921	1	0
	3 months	A	2817	142	304.158	46.6863	3.84818	79	18	10	10.5	2.19119	2	1
		B	3373	150	244.387	61.378	2.96408	77	30	13	16	1.73214	3	0
		C	3317	183	304.364	60.1254	4.13954	90	32	13	18	2.20145	5	1
Inerta160	1 month	A	4995	177	281.5	62.8774	3.03386	77	27	19	20.2	1.60987	4	4
		B	6744	219	339.732	64.4626	3.60807	100	40	19	21	1.86781	5	4
		C	2870	210	340.286	61.7128	4.57674	96	34	17	20	1.99966	4	1
	3 months	A	2524	122	185.577	65.7409	3.35188	58	25	7	7	1.69364	1	0
		B	1785	80	182.545	43.8247	3.42633	48	10	9	9	2.54924	0	1
		C	2935	84	95.0526	88.3721	2.85781	21	18	12	13	1.44975	2	0
Ti alloy	1 month	A	4309	122	179	68.1564	2.48472	58	28	10	25	1.2634	6	0
		B	5266	223	427	52.2248	4.14873	120	34	13	16	2.05371	3	0
		C	2009	69	161.625	42.6914	2.54989	39	7	10	11	1.65244	2	0
	3 months	A	5268	215	340.079	63.2206	3.5535	98	37	11	11.33	2.06439	2	2
		B	7631	305	456.682	66.7861	3.49109	142	65	10	11	1.84052	2	0
		C	11711	299	478.312	62.5114	2.90073	152	63	13	14	1.76735	3	2
Water out	0 days	A	1243	95	128.3	74.0452	3.45421	37	19	14	14.33	0.696153	2	2
		B	6329	198	239.109	82.8075	3.3276	62	45	10	10	0.587523	1	2
	1 month	A	3132	151	239.138	63.1435	3.12375	72	28	11	11	1.59093	0	2
		B	4159	172	275.917	62.3377	2.99567	87	35	14	17	1.85906	4	1
	3 months	A	3685	334	491.292	67.9841	4.53147	151	71	14	29	2.03414	6	0
		B	4396	287	493.365	58.1719	3.71217	147	51	13	14	1.90104	3	2
