# Supplementary material for: Influence of Chlorination and Choice of Materials on Fouling in Cooling Water System under Brackish Seawater Conditions
Source: Materials (Basel). 2016 Jun 15;9(6):475. doi: 10.3390/ma9060475 (PMC5456818; doi:10.3390/ma9060475)
Supplement: Supplementary file 1 [file materials-09-00475-s001.zip › TableS2.xlsx]

## Sheet: Filtered_otu_table_mc2_w_tax_so
					MF3	MF60	MF61	MF62	MF17	MF18	MF19	MF76	MF77	MF78	MF9	MF10	MF11	MF68	MF69	MF70	MF49	MF50	MF51	MF52	MF108	MF109		MF33	MF34	MF35	MF92	MF93	MF94	MF41	MF42	MF43	MF100	MF101	MF102	MF25	MF26	MF27	MF84	MF85	MF86	MF55	MF56	MF57	MF58
			SMO 1 month			SMO 3 months			I-1601 month			I-160 3 months			Ti 1 month			Ti 3 months			Water in		Water in 1 month		Water in 3 months			SMO 1 month			SMO 3 months			I-1601 month			I-160 3 months			Ti 1 month			Ti 3 months			Water in		Water in 1 month
			A	B	C	A	B	C	A	B	C	A	B	C	A	B	C	A	B	C	A	B	A	B	A	B		A	B	C	A	B	C	A	B	C	A	B	C	A	B	C	A	B	C	A	B	A	B
p__Acidobacteria	c__Acidobacteria-6	o__BPC015	f__	g__															0.000174201
p__Acidobacteria	c__Acidobacteria-6	o__CCU21	f__	g__		0.000277855	0.00281928					0.000330688	0.00340136	0.0028169	0.000469925			0.00146547	0.00287431	0.00355556																	0.000475737							0.000102987
p__Acidobacteria	c__Acidobacteria-6	o__iii1-15	f__	g__														0.000183184	0.000348402																		0.000135925
p__Acidobacteria	c__Acidobacteria-6	o__iii1-15	f__RB40	g__		0.000833565	0.000563857					0.000330688	0.00429646					0.000549551	0.00278721													7.1053e-05					6.79625e-05	0.000298894	0.000660393				0.000153081	0.00061792	8.29669e-05
p__Acidobacteria	c__Acidobacteria-6	o__iii1-15	f__mb2424	g__									0.000537057	0.000402414				0.000183184	0.00174201	0.00222222													0.00032144
p__Acidobacteria	c__BPC102	o__B110	f__	g__																																		0.000199263
p__Acidobacteria	c__DA052	o__Ellin6513	f__	g__																																	6.79625e-05		0.000247647	0.000133227
p__Acidobacteria	c__Holophagae	o__Holophagales	f__	g__						0.000727537	0.000434594		0.000358038						0.000174201												0.000607165	7.1053e-05	0.00208936				0.000611662	0.000597788	0.00090804				0.00107157	0.000205973
p__Acidobacteria	c__OS-K	o__	f__	g__					0.000669792										0.000261301																		6.79625e-05
p__Acidobacteria	c__Solibacteres	o__Solibacterales	f__	g__			0.000845785			0.000363769		0.000661376	0.000179019					0.00366367	0.00287431	0.000888889											8.67378e-05		0.00016072				0.000883512							0.000102987
p__Acidobacteria	c__Solibacteres	o__Solibacterales	f__PAUC26f	g__		0.00138927	0.00281928	0.00294262	0.00535834	0.00472899	0.000434594	0.00297619	0.00680272	0.00201207	0.0108083	0.0173238	0.0149597	0.0067778	0.00714223	0.00355556			0.000483559	0.000577923				0.000107968			0.00121433	0.00071053	0.00048216				0.00081555	0.00269005	0.0045402			0.000258749	0.000612323	0.00123584	0.00141044
p__Acidobacteria	c__Solibacteres	o__Solibacterales	f__[Bryobacteraceae]	g__			0.00281928						0.000716076					0.00146547	0.00139361												0.000173476												7.65404e-05		8.29669e-05
p__Acidobacteria	c__Sva0725	o__Sva0725	f__	g__			0.000281928		0.00100469	0.000363769	0.00260756	0.000330688	0.00268528		0.00234962	0.00179211	0.00345224	0.000549551	0.00174201												8.67378e-05	0.000284212			0.00010017		0.000339812						0.000229621
p__Acidobacteria	c__[Chloracidobacteria]	o__RB41	f__Ellin6075	g__									0.000179019						8.71004e-05									0.000107968																	0.000580768
p__Actinobacteria	c__Acidimicrobiia	o__Acidimicrobiales	Other	Other														0.000183184	8.71004e-05
p__Actinobacteria	c__Acidimicrobiia	o__Acidimicrobiales	f__	g__		0.00111142	0.00676628	0.00784698	0.00334896	0.000727537	0.000434594	0.0026455	0.00411744	0.00241449	0.0093985	0.0137395	0.00978136	0.00751053	0.00905844	0.004	0.000286287	0.000287853	0.00290135	0.00115585	0.000475624	0.000284738			0.000387222	0.00021254	0.000520427	0.00135001	0.00112504				0.00149517	0.00069742	0.00148588	0.000266454	0.000275558	0.000194062	7.65404e-05	0.00102987	0.00116154			0.00108873	0.00125246
p__Actinobacteria	c__Acidimicrobiia	o__Acidimicrobiales	f__C111	g__	0.0714286	0.013337	0.00761207	0.00833742	0.0137307	0.0167334	0.0108648	0.00628307	0.0173648	0.0132797	0.0267857	0.0609319	0.0379747	0.0225316	0.0140232	0.00977778	0.0609791	0.0613126	0.0664894	0.035446	0.185018	0.190205		0.00118765	0.000193611	0.000743889	0.00164802	0.00170527	0.00112504	0.000399321	0.000300511	0.000494071	0.00638847	0.00597788	0.00734687	0.00039968	0.000413337	0.00232874	0.000841944	0.00113285	0.000995603			0.0677735	0.0506352
p__Actinobacteria	c__Acidimicrobiia	o__Acidimicrobiales	f__EB1017	g__		0.00055571	0.000281928	0.000490436					0.000179019					0.000366367	0.000174201							0.000569476					8.67378e-05						0.000203887		8.25491e-05
p__Actinobacteria	c__Acidimicrobiia	o__Acidimicrobiales	f__JdFBGBact	g__		0.00138927	0.000563857	0.000490436		0.00145507		0.00297619	0.00483351		0.00140977	0.00179211	0.00115075	0.00384686	0.00444212		0.000286287											0.000142106					0.000135925	0.000498157	0.000660393
p__Actinobacteria	c__Acidimicrobiia	o__Acidimicrobiales	f__Microthrixaceae	Other																																			0.000165098
p__Actinobacteria	c__Acidimicrobiia	o__Acidimicrobiales	f__Microthrixaceae	g__		0.00138927	0.000563857		0.000669792	0.000363769	0.000434594	0.000661376	0.000716076	0.00120724	0.00892857	0.00238949	0.00287687	0.00146547	0.00226461	0.00177778			0.000483559	0.000385282						0.00031881	8.67378e-05	0.000142106				0.000123518	0.000135925		0.000165098	0.000133227	0.00110223	0.000194062	0.000535783	0.00061792	0.000995603				0.000357846
p__Actinobacteria	c__Acidimicrobiia	o__Acidimicrobiales	f__SC3-41	g__			0.000563857
p__Actinobacteria	c__Acidimicrobiia	o__Acidimicrobiales	f__ZA3409c	g__															0.000174201
p__Actinobacteria	c__Acidimicrobiia	o__Acidimicrobiales	f__koll13	g__						0.00145507				0.000402414	0.00234962	0.000597372	0.000575374	0.00146547	0.000174201											0.00021254	8.67378e-05
p__Actinobacteria	c__Acidimicrobiia	o__Acidimicrobiales	f__ntu14	g__															8.71004e-05																			0.000298894
p__Actinobacteria	c__Acidimicrobiia	o__Acidimicrobiales	f__wb1_P06	g__		0.000277855	0.00140964		0.00334896	0.000727537	0.000869187	0.000330688	0.000895095		0.00328947	0.00657109	0.00345224	0.00293094	0.00235171	0.00177778				0.000192641							0.000260213	0.000213159	0.00032144					0.00119558	8.25491e-05	0.000532907				0.000205973	0.000663735
p__Actinobacteria	c__Actinobacteria	o__Actinomycetales	Other	Other			0.00169157		0.000334896			0.000330688	0.00179019	0.000402414	0.00140977		0.00115075	0.00457959	0.00505182	0.000888889		0.000863558		0.00250433													0.00027185		0.000495295				0.000153081						0.000178923
p__Actinobacteria	c__Actinobacteria	o__Actinomycetales	f__	g__		0.00944707	0.003947	0.00392349	0.00200938	0.00109131	0.00304216	0.00396825	0.00769782	0.0028169	0.0075188	0.00179211	0.00517837	0.0111742	0.0123683	0.000444444	0.00572574	0.00604491	0.0454545	0.0331343	0.0820452	0.0536731			9.68054e-05	0.00010627	0.000433689	0.000923689	0.00016072	0.000199661	0.00010017		0.00299035	0.00149447	0.00206373	0.000532907	0.000275558	0.00116437	0.000995025	0.000823893	0.000580768			0.0424605	0.0594024
p__Actinobacteria	c__Actinobacteria	o__Actinomycetales	f__ACK-M1	g__									0.000179019					0.000732735			0.0194675	0.035118	0.256286	0.173955	0.415458	0.3582			0.000193611	0.00053135	0.000173476	0.00184738	0.00032144				0.00258257	0.00288931	0.000825491		0.000137779	0.000582185	0.000459242	0.00133883	0.000165934			0.236799	0.251566
p__Actinobacteria	c__Actinobacteria	o__Actinomycetales	f__Corynebacteriaceae	g__Corynebacterium	0.357143				0.000334896	0.000727537			0.000179019																										0.0127126		0.000137779	6.46872e-05
p__Actinobacteria	c__Actinobacteria	o__Actinomycetales	f__Frankiaceae	g__			0.000281928	0.000490436					0.000179019	0.000402414	0.00093985	0.000597372		0.000366367	0.000871004					0.000192641
p__Actinobacteria	c__Actinobacteria	o__Actinomycetales	f__Geodermatophilaceae	g__				0.000490436					0.000537057				0.000575374
p__Actinobacteria	c__Actinobacteria	o__Actinomycetales	f__Gordoniaceae	g__Gordonia		0.000277855	0.000845785	0.000980873	0.000334896			0.000330688	0.000358038			0.000597372		0.000183184	0.000522603				0.000483559	0.000577923		0.000854214											6.79625e-05		0.00751197						8.29669e-05				0.000357846
p__Actinobacteria	c__Actinobacteria	o__Actinomycetales	f__Intrasporangiaceae	Other																																			0.00280667
p__Actinobacteria	c__Actinobacteria	o__Actinomycetales	f__Intrasporangiaceae	g__																																			0.000165098
p__Actinobacteria	c__Actinobacteria	o__Actinomycetales	f__Microbacteriaceae	Other															8.71004e-05				0.000483559	0.000192641	0.000237812	0.000427107												0.000199263										0.00108873	0.000178923
p__Actinobacteria	c__Actinobacteria	o__Actinomycetales	f__Microbacteriaceae	g__			0.000563857	0.000490436			0.000434594	0.000330688	0.00161117	0.000402414		0.00179211		0.000366367	0.000609703		0.00515316	0.00287853	0.00725338	0.00577923	0.00808561	0.00498292											0.000679625		0.000412746		0.000688895	0.000323436		0.000102987				0.00816549	0.00715692
p__Actinobacteria	c__Actinobacteria	o__Actinomycetales	f__Microbacteriaceae	g__Agrococcus																		0.000575705	0.000483559			0.000996583												9.96314e-05	8.25491e-05
p__Actinobacteria	c__Actinobacteria	o__Actinomycetales	f__Microbacteriaceae	g__Candidatus Aquiluna																	0.000572574	0.000575705	0.00241779	0.00192641	0.00142687	0.00298975												0.000398525				6.46872e-05						0.00108873	0.000536769
p__Actinobacteria	c__Actinobacteria	o__Actinomycetales	f__Microbacteriaceae	g__Cryocola			0.000281928																									0.000213159												0.00164779	8.29669e-05
p__Actinobacteria	c__Actinobacteria	o__Actinomycetales	f__Microbacteriaceae	g__Mycetocola															8.71004e-05							0.000142369
p__Actinobacteria	c__Actinobacteria	o__Actinomycetales	f__Microbacteriaceae	g__Salinibacterium														0.000366367
p__Actinobacteria	c__Actinobacteria	o__Actinomycetales	f__Microbacteriaceae	g__Yonghaparkia																			0.000241779
p__Actinobacteria	c__Actinobacteria	o__Actinomycetales	f__Micrococcaceae	Other																																			0.000990589
p__Actinobacteria	c__Actinobacteria	o__Actinomycetales	f__Micrococcaceae	g__Arthrobacter																																													0.000536769
p__Actinobacteria	c__Actinobacteria	o__Actinomycetales	f__Micrococcaceae	g__Kocuria													0.00115075
p__Actinobacteria	c__Actinobacteria	o__Actinomycetales	f__Micrococcaceae	g__Micrococcus																																			0.0422651		0.000137779	6.46872e-05
p__Actinobacteria	c__Actinobacteria	o__Actinomycetales	f__Micrococcaceae	g__Renibacterium														0.000183184																					8.25491e-05	0.000133227
p__Actinobacteria	c__Actinobacteria	o__Actinomycetales	f__Micromonosporaceae	g__																		0.000863558
p__Actinobacteria	c__Actinobacteria	o__Actinomycetales	f__Mycobacteriaceae	g__Mycobacterium		0.036399	0.0507471	0.0152035	0.00535834	0.00291015	0.00217297	0.020172	0.0152166	0.0148893	0.0169173	0.00776583	0.0132336	0.0655798	0.0289173	0.02	0.0211852	0.00949914	0.00749516	0.00828357	0.0019025	0.000996583		0.000215936	0.000677638	0.00042508	0.00112759	0.000213159	0.00048216			0.000494071	0.00197091	0.0031882	0.00354961	0.000266454	0.000826674	0.000194062	0.000918485	0.00185376	0.000829669	0.0040347	0.00441035	0.00435493	0.00411523
p__Actinobacteria	c__Actinobacteria	o__Actinomycetales	f__Nocardiaceae	g__Nocardia		0.000277855				0.000363769						0.00358423	0.000575374	0.0010991	0.000348402					0.000963206		0.000142369
p__Actinobacteria	c__Actinobacteria	o__Actinomycetales	f__Nocardioidaceae	g__														0.000366367
p__Actinobacteria	c__Actinobacteria	o__Actinomycetales	f__Nocardioidaceae	g__Aeromicrobium		0.000277855	0.000563857												0.000174201	0.000444444
p__Actinobacteria	c__Actinobacteria	o__Actinomycetales	f__Propionibacteriaceae	g__Propionibacterium																												7.1053e-05		9.98303e-05
p__Actinobacteria	c__Actinobacteria	o__Actinomycetales	f__Pseudonocardiaceae	Other																			0.000483559
p__Actinobacteria	c__Actinobacteria	o__Actinomycetales	f__Pseudonocardiaceae	g__						0.000363769				0.000402414				0.000366367	0.00104521					0.000192641																		6.46872e-05
p__Actinobacteria	c__Actinobacteria	o__Actinomycetales	f__Pseudonocardiaceae	g__Amycolatopsis																		0.000575705
p__Actinobacteria	c__Actinobacteria	o__Actinomycetales	f__Streptomycetaceae	Other															8.71004e-05					0.000192641
p__Actinobacteria	c__Actinobacteria	o__Actinomycetales	f__Streptomycetaceae	g__Streptomyces																	0.000858861				0.000713436
p__Actinobacteria	c__Actinobacteria	o__Bifidobacteriales	f__Bifidobacteriaceae	g__Bifidobacterium																																				0.00119904
p__Actinobacteria	c__MB-A2-108	o__0319-7L14	f__	g__						0.000363769			0.000358038		0.00140977	0.00119474	0.000575374	0.000183184	8.71004e-05	0.000444444				0.000192641															8.25491e-05
p__Actinobacteria	c__Nitriliruptoria	o__Nitriliruptorales	f__Nitriliruptoraceae	g__																					0.00142687
p__Actinobacteria	c__Thermoleophilia	o__	f__	g__															0.000348402													0.000213159												0.000205973
p__Actinobacteria	c__Thermoleophilia	o__Gaiellales	f__	g__			0.000281928	0.000490436					0.000716076					0.0010991	0.000783904		0.000858861	0.00115141	0.000483559			0.000142369						0.000213159	0.0008036	9.98303e-05	0.00010017		0.000203887		0.000412746			0.000776247	0.000229621	0.000102987				0.00136091	0.000357846
p__Actinobacteria	c__Thermoleophilia	o__Gaiellales	f__Gaiellaceae	g__		0.000277855							0.000358038					0.00128229										0.000107968											0.000412746
p__Actinobacteria	c__Thermoleophilia	o__Solirubrobacterales	f__	g__		0.000277855	0.000563857	0.000490436				0.00165344	0.00143215	0.000402414	0.00093985		0.00115075	0.00256457	0.00182911									0.000107968			0.000173476	0.000213159		9.98303e-05					0.000165098		0.000275558		0.000229621	0.000102987	8.29669e-05	6.7245e-05
p__Actinobacteria	c__Thermoleophilia	o__Solirubrobacterales	f__Conexibacteraceae	g__														0.000183184	8.71004e-05																				8.25491e-05
p__Actinobacteria	c__Thermoleophilia	o__Solirubrobacterales	f__Solirubrobacteraceae	g__														0.000732735
p__BHI80-139	c__	o__	f__	g__																																							0.000153081
p__BRC1	c__PRR-11	o__	f__	g__															0.000435502																	0.000123518	0.000203887		0.000165098			0.000129374
p__Bacteroidetes	Other	Other	Other	Other															0.000261301																				0.000247647					0.000411946
p__Bacteroidetes	c__BME43	o__	f__	g__											0.00140977	0.000597372			0.000174201														0.00016072				0.00027185			0.000532907				0.00030896	0.000165934
p__Bacteroidetes	c__Bacteroidia	o__Bacteroidales	f__	g__			0.000563857					0.00396825	0.00250627	0.000804829	0.000469925				0.000522603												0.000433689	0.000142106					6.79625e-05		8.25491e-05		0.000688895	0.00071156	0.000612323		0.000414834
p__Bacteroidetes	c__Cytophagia	o__Cytophagales	Other	Other						0.00109131	0.00347675	0.000330688	0.00143215		0.0056391	0.00179211	0.00575374		8.71004e-05												0.00164802	0.000355265					0.0005437		0.00181608			6.46872e-05	0.000535783	0.00061792	0.000331868
p__Bacteroidetes	c__Cytophagia	o__Cytophagales	f__Cyclobacteriaceae	g__			0.000281928			0.00145507			0.00196921					0.000183184	0.000435502		0.000286287	0.000287853	0.00435203	0.0042381	0.00451843	0.00484055		0.00053984	0.000774443	0.00053135	0.000954116	0.0010658		0.000698812			0.00081555		0.000165098	0.000133227	0.00220446	0.00071156		0.00133883	0.000912636			0.00217746	0.002326
p__Bacteroidetes	c__Cytophagia	o__Cytophagales	f__Cyclobacteriaceae	g__Algoriphagus																											8.67378e-05	0.000284212		9.98303e-05								6.46872e-05
p__Bacteroidetes	c__Cytophagia	o__Cytophagales	f__Cytophagaceae	g__		0.0086135	0.0109952	0.0161844	0.0147354	0.0229174	0.0221643	0.00297619	0.019334	0.00482897	0.0451128	0.025687	0.0333717	0.0106247	0.0281334	0.00622222				0.000192641				0.000107968		0.00010627	0.00451037	0.00220264	0.00192864		0.00010017		0.0101264	0.00587825	0.0387155	0.00146549	0.00110223	0.00206999	0.00344432	0.00607621	0.00979009
p__Bacteroidetes	c__Cytophagia	o__Cytophagales	f__Cytophagaceae	g__Adhaeribacter																								0.000107968														6.46872e-05
p__Bacteroidetes	c__Cytophagia	o__Cytophagales	f__Cytophagaceae	g__Cytophaga															8.71004e-05													0.000284212	0.00016072						0.000247647	0.000266454	0.000964453			0.000102987
p__Bacteroidetes	c__Cytophagia	o__Cytophagales	f__Cytophagaceae	g__Microscilla						0.000727537					0.00328947	0.00298686												0.00410279	0.000484027	0.00053135	8.67378e-05			0.00149745	0.000200341	0.000370553	6.79625e-05	9.96314e-05	8.25491e-05	0.0019984	0.000413337	0.0050456	0.000153081
p__Bacteroidetes	c__Cytophagia	o__Cytophagales	f__Cytophagaceae	g__Spirosoma																								0.000107968												0.000133227		0.000646872
p__Bacteroidetes	c__Cytophagia	o__Cytophagales	f__Flammeovirgaceae	Other					0.000334896	0.000727537	0.000434594		0.000358038			0.000597372																	0.00064288				6.79625e-05		0.000495295						0.000248901
p__Bacteroidetes	c__Cytophagia	o__Cytophagales	f__Flammeovirgaceae	g__		0.00055571	0.00112771	0.00343306	0.0107167	0.00909422	0.0065189	0.00165344	0.0118153	0.00241449	0.0220865	0.0137395	0.0178366	0.00146547	0.00470342	0.00133333				0.000577923				0.00464263	0.00280736	0.00371945	0.0143985	0.0081711	0.00675024	0.00139762	0.000701192	0.000617589	0.00387386	0.00607751	0.0107314	0.00586198	0.00675117	0.00446342	0.0032147	0.00741504	0.0108687
p__Bacteroidetes	c__Cytophagia	o__Cytophagales	f__Flammeovirgaceae	g__Flexibacter		0.00250069	0.000563857	0.0053948				0.00198413	0.00411744	0.00482897					0.00209041	0.000888889									0.000290416		0.00121433
p__Bacteroidetes	c__Cytophagia	o__Cytophagales	f__Flammeovirgaceae	g__Flexithrix															0.000174201
p__Bacteroidetes	c__Cytophagia	o__Cytophagales	f__Flammeovirgaceae	g__Fulvivirga			0.000845785										0.000575374																						0.000330196
p__Bacteroidetes	c__Cytophagia	o__Cytophagales	f__Flammeovirgaceae	g__JTB248									0.000537057						8.71004e-05										9.68054e-05													6.46872e-05
p__Bacteroidetes	c__Cytophagia	o__Cytophagales	f__Flammeovirgaceae	g__Reichenbachiella															8.71004e-05	0.000444444												0.000284212	0.00032144					0.00199263	0.00132079		0.000137779		7.65404e-05
p__Bacteroidetes	c__Cytophagia	o__Cytophagales	f__Flammeovirgaceae	g__Roseivirga			0.000845785	0.000980873	0.00535834	0.0152783	0.0178183		0.00930899	0.00160966	0.0183271	0.00298686	0.00287687	0.00164865	0.00235171	0.00355556				0.000963206				0.0882099	0.0458858	0.04644	0.14997	0.085832	0.0858245	0.0209644	0.0119203	0.0165514	0.0219519	0.00836903	0.023609	0.0860645	0.067925	0.0771719	0.0394183	0.0632338	0.145441
p__Bacteroidetes	c__Cytophagia	o__Cytophagales	f__[Amoebophilaceae]	g__																												0.000781583								0.000266454	0.000275558	6.46872e-05	7.65404e-05	0.000102987	8.29669e-05
p__Bacteroidetes	c__Cytophagia	o__Cytophagales	f__[Amoebophilaceae]	g__SC3-56																											8.67378e-05	7.1053e-05
p__Bacteroidetes	c__Flavobacteriia	o__Flavobacteriales	f__	g__					0.000334896	0.00145507	0.00173837		0.000179019		0.00093985		0.00115075	0.000183184	0.000871004													0.000497371	0.00096432				0.000135925	9.96314e-05	0.00544824			0.000194062	0.000306162	0.000102987	0.000165934
p__Bacteroidetes	c__Flavobacteriia	o__Flavobacteriales	f__Cryomorphaceae	Other										0.000804829					0.000261301
p__Bacteroidetes	c__Flavobacteriia	o__Flavobacteriales	f__Cryomorphaceae	g__		0.00055571	0.00140964	0.00196175	0.00100469	0.000727537	0.000869187	0.000661376	0.00322234	0.000804829	0.00328947	0.00238949	0.00460299	0.000183184	0.00479052	0.00488889	0.000572574		0.000725338	0.000963206	0.0019025	0.00156606		0.00140358	0.000968054	0.000743889	0.000173476	0.000355265		9.98303e-05	0.00010017		0.00197091	0.00199263	0.00123824	0.00159872	0.000551116	0.00129374	0.000229621	0.00113285	0.00132747			0.00626021	0.00178923
p__Bacteroidetes	c__Flavobacteriia	o__Flavobacteriales	f__Cryomorphaceae	g__Crocinitomix			0.000281928						0.000895095						0.000435502						0.0019025			0.000215936			0.000173476	0.000142106		0.000199661			0.000611662		0.00156843		0.000551116	6.46872e-05		0.000720906	8.29669e-05
p__Bacteroidetes	c__Flavobacteriia	o__Flavobacteriales	f__Cryomorphaceae	g__Fluviicola		0.000277855		0.00294262	0.000334896		0.000434594	0.000330688	0.00626566	0.0028169		0.00896057	0.00115075	0.00164865	0.00278721	0.000444444	0.00200401	0.00115141	0.000241779		0.0102259	0.00298975		0.00561434	0.00425944	0.00233794	0.00182149	0.000852636	0.00064288	0.00159728	0.000300511	0.00148221	0.00611662	0.00169373	0.0048704	0.00226485	0.0026178	0.00316967	0.000612323	0.00834192	0.000829669			0.00381056	0.00679907
p__Bacteroidetes	c__Flavobacteriia	o__Flavobacteriales	f__Flavobacteriaceae	Other		0.00055571			0.000334896			0.00132275	0.00143215	0.00160966		0.000597372		0.000183184	0.00130651	0.000888889								0.000107968	9.68054e-05	0.00053135	0.000520427	0.000781583	0.00032144				6.79625e-05	9.96314e-05	0.000412746	0.000133227	0.000275558	0.000194062	0.00122465	0.000205973	0.00182527
p__Bacteroidetes	c__Flavobacteriia	o__Flavobacteriales	f__Flavobacteriaceae	g__		0.0266741	0.00620242	0.0279549	0.00200938	0.00291015	0.00478053	0.0284392	0.0332975	0.0241449	0.0206767	0.0149343	0.0270426	0.00751053	0.019075	0.0284444	0.0128829	0.0100748	0.00580271	0.000385282	0.000475624	0.000284738		0.00183546	0.00164569	0.00340064	0.0112759	0.0166264	0.00900032	0.00189678	0.00130221	0.0013587	0.00856327	0.00597788	0.00883276	0.00239808	0.00427115	0.00575716	0.0309223	0.0168898	0.0272961			0.00108873	0.00143138
p__Bacteroidetes	c__Flavobacteriia	o__Flavobacteriales	f__Flavobacteriaceae	g__Aquimarina															0.000348402
p__Bacteroidetes	c__Flavobacteriia	o__Flavobacteriales	f__Flavobacteriaceae	g__Arenibacter																											0.000173476		0.00016072			0.000123518				0.000799361		0.000129374	0.000153081	0.00432544	0.00481208
p__Bacteroidetes	c__Flavobacteriia	o__Flavobacteriales	f__Flavobacteriaceae	g__Capnocytophaga															0.000348402
p__Bacteroidetes	c__Flavobacteriia	o__Flavobacteriales	f__Flavobacteriaceae	g__Flavobacterium		0.00694637	0.0115591	0.0171653	0.000669792	0.00109131	0.000434594	0.00958995	0.0347297	0.0128773	0.00422932		0.00863061	0.00256457	0.0100165	0.00666667	0.110507	0.0909614	0.000725338	0.000192641	0.00927467	0.00298975		0.00572231	0.00416263	0.00148778	0.00398994	0.0115816	0.00257152	0.000698812	0.000300511	0.000988142	0.00550496	0.00468267	0.00825491	0.00159872	0.00427115	0.00633935	0.00336778	0.00885685	0.00290384			0.000544366	0.000178923
p__Bacteroidetes	c__Flavobacteriia	o__Flavobacteriales	f__Flavobacteriaceae	g__Gelidibacter																								0.000323904		0.00010627		7.1053e-05			0.00010017										8.29669e-05
p__Bacteroidetes	c__Flavobacteriia	o__Flavobacteriales	f__Flavobacteriaceae	g__Gillisia		0.000277855									0.000469925
p__Bacteroidetes	c__Flavobacteriia	o__Flavobacteriales	f__Flavobacteriaceae	g__Kordia																								0.000215936			8.67378e-05	0.00717635	0.0024108				0.000679625		8.25491e-05					0.00061792	0.000165934
p__Bacteroidetes	c__Flavobacteriia	o__Flavobacteriales	f__Flavobacteriaceae	g__Lutaonella									0.000358038																								0.00027185
p__Bacteroidetes	c__Flavobacteriia	o__Flavobacteriales	f__Flavobacteriaceae	g__Maribacter																										0.00010627	0.000693902	0.000284212	0.00016072				0.000339812		0.000412746		0.000137779	0.000582185	0.000535783	0.000514933	0.000165934
p__Bacteroidetes	c__Flavobacteriia	o__Flavobacteriales	f__Flavobacteriaceae	g__Muricauda																												0.000284212													0.000248901
p__Bacteroidetes	c__Flavobacteriia	o__Flavobacteriales	f__Flavobacteriaceae	g__Polaribacter																						0.000427107							0.00016072						8.25491e-05			6.46872e-05	0.000535783
p__Bacteroidetes	c__Flavobacteriia	o__Flavobacteriales	f__Flavobacteriaceae	g__Psychroserpens															8.71004e-05																						0.000137779
p__Bacteroidetes	c__Flavobacteriia	o__Flavobacteriales	f__Flavobacteriaceae	g__Robiginitalea																			0.00362669	0.00192641				0.000755776	0.000193611								6.79625e-05					0.000323436	7.65404e-05					0.00299401	0.0039363
p__Bacteroidetes	c__Flavobacteriia	o__Flavobacteriales	f__Flavobacteriaceae	g__Sediminicola																	0.000286287		0.000241779	0.000192641	0.00118906	0.00270501
p__Bacteroidetes	c__Flavobacteriia	o__Flavobacteriales	f__Flavobacteriaceae	g__Ulvibacter		0.000277855						0.000661376	0.000716076					0.000183184	0.000696803	0.000444444																								0.000102987
p__Bacteroidetes	c__Flavobacteriia	o__Flavobacteriales	f__[Weeksellaceae]	g__Elizabethkingia							0.0399826
p__Bacteroidetes	c__Sphingobacteriia	o__Sphingobacteriales	f__	g__							0.00130378		0.000179019		0.00281955	0.00298686	0.00172612		0.000348402	0.000888889	0.000572574	0.00431779	0.00918762	0.00250433	0.00166468	0.000854214		0.000107968	0.000193611	0.00010627	0.000346951	0.000284212	0.00192864				0.000339812	0.000298894	0.00222883		0.000275558	0.000776247	0.000229621	0.000823893	0.000497801			0.0106151	0.00787261
p__Bacteroidetes	c__Sphingobacteriia	o__Sphingobacteriales	f__NS11-12	g__																					0.00309156	0.00427107											0.000407775		8.25491e-05				7.65404e-05
p__Bacteroidetes	c__Sphingobacteriia	o__Sphingobacteriales	f__Sphingobacteriaceae	g__		0.000277855													0.000174201																								0.000382702	0.00144181	0.000414834
p__Bacteroidetes	c__Sphingobacteriia	o__Sphingobacteriales	f__Sphingobacteriaceae	g__Pedobacter		0.000277855	0.000563857											0.000366367	0.00113231	0.000444444																	0.000135925
p__Bacteroidetes	c__[Rhodothermi]	o__[Rhodothermales]	f__Rhodothermaceae	g__						0.00109131	0.000434594		0.00143215	0.000402414	0.000469925	0.000597372			0.000348402												8.67378e-05	7.1053e-05					0.00027185		0.000990589	0.000133227		6.46872e-05
p__Bacteroidetes	c__[Rhodothermi]	o__[Rhodothermales]	f__Rhodothermaceae	g__Rubricoccus																																0.000370553
p__Bacteroidetes	c__[Rhodothermi]	o__[Rhodothermales]	f__[Balneolaceae]	g__																												0.000213159												0.000205973				0.000272183
p__Bacteroidetes	c__[Saprospirae]	o__[Saprospirales]	f__	g__									0.000895095						0.000435502																		0.000747587	0.000597788	0.00107314			0.000129374			8.29669e-05
p__Bacteroidetes	c__[Saprospirae]	o__[Saprospirales]	f__Chitinophagaceae	Other																																				0.000133227		6.46872e-05
p__Bacteroidetes	c__[Saprospirae]	o__[Saprospirales]	f__Chitinophagaceae	g__		0.00111142	0.000281928			0.00109131	0.00173837		0.000358038		0.00469925	0.000597372	0.000575374	0.000183184	0.00113231	0.000444444			0.000483559	0.000577923				0.000863744	0.000677638	0.000850159	0.000954116	0.000355265	0.00016072				0.00203887	0.00129521	0.00247647	0.000133227	0.000413337	0.00116437	0.000459242	0.00247168	0.000663735				0.00357846
p__Bacteroidetes	c__[Saprospirae]	o__[Saprospirales]	f__Chitinophagaceae	g__Sediminibacterium																		0.000287853	0.000483559		0.00118906	0.000427107																	7.65404e-05
p__Bacteroidetes	c__[Saprospirae]	o__[Saprospirales]	f__Saprospiraceae	Other									0.000179019						8.71004e-05			0.000287853									8.67378e-05			9.98303e-05
p__Bacteroidetes	c__[Saprospirae]	o__[Saprospirales]	f__Saprospiraceae	g__		0.00194498	0.00225543	0.00343306	0.00334896	0.00836668	0.00347675	0.00793651	0.0132474	0.00321932	0.00798872	0.00955795	0.00460299	0.00439641	0.0119328	0.0146667	0.000572574	0.00201497		0.000577923					9.68054e-05	0.00010627	0.000954116	0.00149211	0.00032144				0.00319424	0.0034871	0.0047053	0.00039968	0.000413337	0.000776247	0.00443934	0.0105046	0.00622252
p__Bacteroidetes	c__[Saprospirae]	o__[Saprospirales]	f__Saprospiraceae	g__Lewinella									0.00161117	0.000804829	0.00093985				0.000783904							0.000427107				0.00010627	8.67378e-05						6.79625e-05	9.96314e-05		0.000266454			0.000382702	0.0015448
p__Bacteroidetes	c__[Saprospirae]	o__[Saprospirales]	f__Saprospiraceae	g__Saprospira															0.000261301															9.98303e-05			0.000135925						0.000229621
p__Chlamydiae	c__Chlamydiia	o__	f__	g__																																	0.000203887
p__Chlamydiae	c__Chlamydiia	o__Chlamydiales	Other	Other																			0.000241779										0.00016072				0.000135925		8.25491e-05
p__Chlamydiae	c__Chlamydiia	o__Chlamydiales	f__	g__			0.000281928			0.000727537	0.000434594					0.00179211			0.00182911												0.000346951	0.000355265	0.00032144				0.00115536		0.000412746				0.000229621		0.000829669
p__Chlamydiae	c__Chlamydiia	o__Chlamydiales	f__Criblamydiaceae	Other																																	0.000203887	0.000498157
p__Chlamydiae	c__Chlamydiia	o__Chlamydiales	f__Criblamydiaceae	g__																												0.000639477					0.00135925	0.000896682	0.000247647
p__Chlamydiae	c__Chlamydiia	o__Chlamydiales	f__Parachlamydiaceae	Other			0.000563857						0.000179019			0.000597372	0.000575374	0.000183184	0.00156781									0.000215936	9.68054e-05									9.96314e-05	0.000660393		0.000275558			0.000205973
p__Chlamydiae	c__Chlamydiia	o__Chlamydiales	f__Parachlamydiaceae	g__																																	0.000407775		0.00313687
p__Chlamydiae	c__Chlamydiia	o__Chlamydiales	f__Parachlamydiaceae	g__Candidatus Protochlamydia																												0.000213159													8.29669e-05
p__Chlamydiae	c__Chlamydiia	o__Chlamydiales	f__Parachlamydiaceae	g__Parachlamydia							0.000434594				0.00093985		0.000575374		0.000261301											0.00010627	0.000173476						0.000203887		0.00222883	0.000799361			0.000153081	0.000102987	0.000248901
p__Chlamydiae	c__Chlamydiia	o__Chlamydiales	f__Rhabdochlamydiaceae	g__Candidatus Rhabdochlamydia																																	0.000135925
p__Chlamydiae	c__Chlamydiia	o__Chlamydiales	f__Simkaniaceae	Other															8.71004e-05																		0.000203887		0.000165098						0.000912636
p__Chlamydiae	c__Chlamydiia	o__Chlamydiales	f__Waddliaceae	g__Waddlia																																							0.000153081
p__Chlorobi	c__	o__	f__	g__															0.000261301
p__Chlorobi	c__BSV26	o__PK329	f__	g__		0.00138927							0.000537057					0.000366367
p__Chlorobi	c__BSV26	o__VC38	f__	g__																													0.00016072						8.25491e-05
p__Chlorobi	c__Ignavibacteria	o__Ignavibacteriales	f__Ignavibacteriaceae	g__															0.000261301
p__Chlorobi	c__Ignavibacteria	o__Ignavibacteriales	f__lheB3-7	g__													0.00345224															0.000142106									0.000275558
p__Chlorobi	c__OPB56	o__	f__	g__									0.000358038				0.000575374		0.00139361						0.000475624	0.000569476						0.000213159	0.00016072				0.000475737	0.000797051	0.00090804			0.000388123	0.000382702	0.00030896
p__Chloroflexi	c__Anaerolineae	o__Caldilineales	f__Caldilineaceae	g__		0.00055571	0.000281928						0.00125313		0.0018797	0.000597372		0.000549551	0.000783904	0.00266667																		0.000199263						0.000102987
p__Chloroflexi	c__Anaerolineae	o__GCA004	f__	g__							0.000869187		0.000358038			0.000597372			0.000174201				0.000241779											0.000199661							0.000826674		0.000153081
p__Chloroflexi	c__Anaerolineae	o__OPB11	f__	g__																																						0.000194062
p__Chloroflexi	c__Anaerolineae	o__SBR1031	f__A4b	g__			0.000281928											0.000915919	0.000261301													7.1053e-05	0.00016072				0.000135925
p__Chloroflexi	c__Anaerolineae	o__SHA-20	f__	g__									0.000358038						0.000435502
p__Chloroflexi	c__Ellin6529	o__	f__	g__		0.000277855	0.000845785	0.000980873				0.000330688	0.00232725		0.00422932			0.00457959	0.00391952				0.000241779												0.00010017	0.000247036	0.000475737		8.25491e-05		0.000137779	0.000452811		0.000102987
p__Chloroflexi	c__SAR202	o__	f__	g__															8.71004e-05												0.000260213								0.000330196
p__Chloroflexi	c__SL56	o__	f__	g__																						0.000284738
p__Chloroflexi	c__TK17	o__	f__	g__																																		0.000298894	0.000165098
p__Chloroflexi	c__TK17	o__mle1-48	f__	g__								0.000661376						0.000366367		0.000444444																	0.000203887
p__Chloroflexi	c__Thermomicrobia	o__JG30-KF-CM45	f__	g__									0.00107411		0.000469925			0.000183184	8.71004e-05																	0.000370553	0.000951475
p__Cyanobacteria	Other	Other	Other	Other																				0.000385282
p__Cyanobacteria	c__	o__	f__	g__																	0.000286287			0.000385282
p__Cyanobacteria	c__4C0d-2	o__MLE1-12	f__	g__														0.000732735	0.00148071												8.67378e-05							0.000398525
p__Cyanobacteria	c__4C0d-2	o__SM2F09	f__	g__									0.000716076					0.000183184	8.71004e-05												0.000173476	7.1053e-05	0.00048216				0.000747587	0.000498157	8.25491e-05			6.46872e-05	0.000306162	0.000720906	0.000995603
p__Cyanobacteria	c__Chloroplast	o__	f__	g__		0.000277855	0.000281928	0.000490436			0.000434594	0.000330688						0.000183184	0.000261301				0.000241779		0.0292509	0.078303		0.000107968			0.000346951	0.000142106	0.0008036	0.000299491		0.000123518	0.00176702	0.00109595	0.000412746				0.000535783	0.000514933	0.000165934	6.7245e-05		0.000272183	0.00178923
p__Cyanobacteria	c__Chloroplast	o__Chlorophyta	f__	g__		0.0897472	0.0566676	0.0701324	0.00368386	0.00945798	0.0143416	0.0853175	0.0270319	0.0977867	0.0230263	0.0179211	0.018412	0.0456127	0.0567895	0.0973333	0.00314916	0.0123777	0.0116054	0.0188788	0.0128419	0.0153759		0.00259123	0.00232333	0.000850159	0.00433689	0.00326844	0.00048216	0.00289508	0.000400681	0.000617589	0.00618459	0.0034871	0.00412746	0.00146549	0.000551116	0.00323436	0.00420972	0.00782698	0.00597362	0.00174837	0.000575264	0.022319	0.0177134
p__Cyanobacteria	c__Chloroplast	o__Chlorophyta	f__Chlamydomonadaceae	g__		0.00055571					0.000434594	0.00165344	0.00125313	0.000804829	0.00093985			0.000366367	0.00104521					0.000963206								0.00113685		0.000299491	0.00010017			0.000398525	0.000495295				0.000382702	0.00195675	0.000414834
p__Cyanobacteria	c__Chloroplast	o__Chlorophyta	f__Mamiellaceae	Other									0.000358038						8.71004e-05																		6.79625e-05		8.25491e-05
p__Cyanobacteria	c__Chloroplast	o__Chlorophyta	f__Mamiellaceae	g__		0.000277855							0.000358038						0.00113231	0.00133333					0.00142687	0.00327449					8.67378e-05	0.000284212					0.00027185	0.000398525	0.000495295				0.000229621	0.000102987	0.000248901	0.000201735			0.000536769
p__Cyanobacteria	c__Chloroplast	o__Chlorophyta	f__Trebouxiophyceae	Other																																			0.000330196
p__Cyanobacteria	c__Chloroplast	o__Chlorophyta	f__Trebouxiophyceae	g__		0.118644	0.0924725	0.0843551	0.00368386	0.00436522	0.00347675	0.0717593	0.027927	0.0643863	0.00657895	0.0041816	0.0172612	0.0681443	0.0532184	0.0728889	0.0303464	0.0143926	0.00290135	0.00192641	0.0211653	0.00996583		0.00140358	9.68054e-05	0.00053135	0.0032093	0.00262896	0.00096432	0.00189678		0.000123518	0.00339812	0.00249078	0.0045402	0.000666134	0.000688895	0.000452811	0.00420972	0.00710608	0.00547582	0.388407	0.358773	0.000816549	0.00125246
p__Cyanobacteria	c__Chloroplast	o__Cryptophyta	f__	g__									0.000179019						8.71004e-05							0.000427107					0.000260213	0.000355265	0.00016072				0.000203887	0.000199263				0.000452811	7.65404e-05			0.00013449	0.000575264
p__Cyanobacteria	c__Chloroplast	o__Haptophyceae	f__	g__													0.00115075											0.000107968									6.79625e-05							0.00030896		0.00504337	0.0134228	0.000272183
p__Cyanobacteria	c__Chloroplast	o__Stramenopiles	f__	g__		0.0263962	0.00817592	0.0353114	0.0207636	0.00763914	0.0169492	0.0152116	0.0383101	0.0470825	0.0258459	0.016129	0.0293441	0.0170361	0.0369306	0.0475556	0.0246207	0.0204375	0.00507737	0.00500867	0.00499405	0.000711845		0.00723386	0.00193611	0.00180659	0.00997485	0.0182606	0.00980392	0.00339423	0.0010017	0.00358202	0.0216121	0.0346717	0.0241043	0.00146549	0.00165335	0.00206999	0.0114811	0.015139	0.00754999	0.535068	0.554362	0.00244965	0.00339953
p__Cyanobacteria	c__Chloroplast	o__Streptophyta	f__	g__	0.142857				0.00200938								0.000575374																									0.000388123
p__Cyanobacteria	c__Nostocophycideae	o__Nostocales	f__Nostocaceae	Other									0.00107411		0.000469925		0.00115075				0.000858861																		0.000165098							0.00026898	0.00134228
p__Cyanobacteria	c__Nostocophycideae	o__Nostocales	f__Nostocaceae	g__																																										0.00040347
p__Cyanobacteria	c__Nostocophycideae	o__Nostocales	f__Nostocaceae	g__Dolichospermum					0.00267917	0.00109131	0.000434594				0.000469925	0.0113501	0.00172612	0.000183184	0.000174201		0.00143143	0.000863558		0.000192641				0.000431872		0.00127524	0.000260213		0.00016072	0.000199661	0.000200341		0.000339812	0.00139484	0.000825491	0.000133227		6.46872e-05		0.00133883		0.010423	0.0216683
p__Cyanobacteria	c__Nostocophycideae	o__Nostocales	f__Nostocaceae	g__Nodularia																										0.00010627					0.000200341												0.000383509
p__Cyanobacteria	c__Oscillatoriophycideae	o__Chroococcales	Other	Other																																							7.65404e-05		8.29669e-05
p__Cyanobacteria	c__Oscillatoriophycideae	o__Chroococcales	f__Cyanobacteriaceae	g__									0.000716076					0.000183184														0.000213159							0.000247647				0.000535783		0.000331868		0.000191755
p__Cyanobacteria	c__Oscillatoriophycideae	o__Chroococcales	f__Gomphosphaeriaceae	g__			0.000563857																																					0.000102987
p__Cyanobacteria	c__Synechococcophycideae	o__Pseudanabaenales	f__Pseudanabaenaceae	g__																																		0.000199263
p__Cyanobacteria	c__Synechococcophycideae	o__Synechococcales	f__Synechococcaceae	Other		0.00250069	0.00169157	0.000980873	0.00535834	0.00400146	0.00825728	0.000330688	0.00232725	0.0028169	0.00657895	0.00657109	0.0115075	0.00201502	0.00243881	0.00177778	0.00744346	0.00748417	0.0195841	0.0342901	0.000475624	0.000711845		0.000215936	0.000290416		0.000346951	0.000426318	0.00032144	0.000898473	0.000200341	0.000123518	0.000475737	0.000298894		0.00039968	0.000413337	0.000129374		0.000102987	0.000248901		0.000191755	0.0108873	0.0178923
p__Cyanobacteria	c__Synechococcophycideae	o__Synechococcales	f__Synechococcaceae	g__																			0.000483559
p__Cyanobacteria	c__Synechococcophycideae	o__Synechococcales	f__Synechococcaceae	g__Prochlorococcus		0.000277855								0.000402414			0.000575374	0.000183184	0.000174201			0.000287853	0.000725338	0.00250433													6.79625e-05	9.96314e-05										0.000272183	0.000178923
p__Cyanobacteria	c__Synechococcophycideae	o__Synechococcales	f__Synechococcaceae	g__Synechococcus		0.0202834	0.0231181	0.023541	0.0411922	0.0229174	0.0386788	0.015873	0.0239885	0.0269618	0.0324248	0.0543608	0.070771	0.0265616	0.0206428	0.0342222	0.328371	0.302821	0.199468	0.246003	0.0390012	0.0360194		0.00453466	0.00280736	0.0021254	0.00407668	0.00341054	0.00514304	0.00289508	0.000701192	0.00123518	0.00448552	0.00627678	0.00462275	0.00159872	0.00275558	0.00213468	0.00122465	0.0046344	0.00514395			0.292052	0.266237
p__Elusimicrobia	c__Elusimicrobia	o__IIb	f__	g__																											0.000867378						6.79625e-05		8.25491e-05
p__Fibrobacteres	c__Fibrobacteria	o__258ds10	f__	g__													0.000575374																				0.000339812
p__Firmicutes	c__Bacilli	o__Bacillales	f__Bacillaceae	g__Bacillus																																			0.00396236						8.29669e-05		0.00153404
p__Firmicutes	c__Bacilli	o__Bacillales	f__Paenibacillaceae	g__Brevibacillus																																			0.000412746
p__Firmicutes	c__Bacilli	o__Bacillales	f__Staphylococcaceae	g__Staphylococcus						0.00109131	0.00217297																												0.0262506
p__Firmicutes	c__Bacilli	o__Lactobacillales	f__Aerococcaceae	g__Alloiococcus																																					0.000275558
p__Firmicutes	c__Bacilli	o__Lactobacillales	f__Lactobacillaceae	g__Lactobacillus						0.00109131
p__Firmicutes	c__Bacilli	o__Lactobacillales	f__Streptococcaceae	g__Streptococcus															0.000261301										0.000290416												0.000137779
p__Firmicutes	c__Clostridia	o__Clostridiales	Other	Other															8.71004e-05					0.000577923
p__Firmicutes	c__Clostridia	o__Clostridiales	f__	g__														0.000732735
p__Firmicutes	c__Clostridia	o__Clostridiales	f__Clostridiaceae	g__											0.000469925																		0.00032144													6.7245e-05	0.000383509
p__Firmicutes	c__Clostridia	o__Clostridiales	f__Clostridiaceae	g__Clostridium			0.000281928												0.000958105					0.000192641								0.000213159					0.000475737					0.000388123
p__Firmicutes	c__Clostridia	o__Clostridiales	f__Lachnospiraceae	g__Coprococcus			0.000563857
p__Firmicutes	c__Clostridia	o__Clostridiales	f__Lachnospiraceae	g__Roseburia																										0.00031881
p__Firmicutes	c__Clostridia	o__Clostridiales	f__Peptostreptococcaceae	Other						0.000727537														0.000385282					9.68054e-05			0.000284212					0.000135925								0.000414834
p__Firmicutes	c__Clostridia	o__Clostridiales	f__Peptostreptococcaceae	g__															0.000174201																		0.000135925
p__Firmicutes	c__Clostridia	o__Clostridiales	f__Ruminococcaceae	g__																																									0.000331868
p__Firmicutes	c__Clostridia	o__Clostridiales	f__[Acidaminobacteraceae]	g__Acidaminobacter											0.000469925		0.00115075
p__Firmicutes	c__Clostridia	o__Clostridiales	f__[Acidaminobacteraceae]	g__Fusibacter																								0.000323904		0.00010627
p__Firmicutes	c__Clostridia	o__Clostridiales	f__[Mogibacteriaceae]	g__Anaerovorax			0.0019735
p__Firmicutes	c__Clostridia	o__Thermoanaerobacterales	f__	g__												0.00477897
p__Firmicutes	c__Erysipelotrichi	o__Erysipelotrichales	f__Erysipelotrichaceae	Other																			0.000725338	0.000385282		0.000142369													0.000412746										0.000357846
p__Firmicutes	c__Erysipelotrichi	o__Erysipelotrichales	f__Erysipelotrichaceae	g__[Eubacterium]																																				0.000266454
p__GN02	c__GN07	o__	f__	g__																										0.000850159
p__Gemmatimonadetes	c__Gemm-1	o__	f__	g__						0.00291015	0.000434594		0.000537057		0.00093985		0.000575374	0.000366367	0.00104521												0.000433689	0.00071053					0.00142721	0.000597788	0.000660393	0.000133227		0.000129374	0.000765404		0.00157637
p__Gemmatimonadetes	c__Gemm-2	o__	f__	g__			0.000281928				0.000434594				0.00140977				0.000958105													7.1053e-05						0.000199263	8.25491e-05
p__Gemmatimonadetes	c__Gemmatimonadetes	o__	f__	g__		0.000277855									0.000469925			0.000183184	0.00165491													7.1053e-05					6.79625e-05	0.000298894					7.65404e-05		0.000165934
p__Gemmatimonadetes	c__Gemmatimonadetes	o__Gemmatimonadales	f__Ellin5301	g__															0.000261301													7.1053e-05					6.79625e-05		0.000330196						8.29669e-05
p__Gemmatimonadetes	c__Gemmatimonadetes	o__Gemmatimonadales	f__Gemmatimonadaceae	g__Gemmatimonas			0.000281928			0.000363769			0.000537057	0.000402414	0.0018797	0.000597372	0.000575374		0.000174201												0.000693902	7.1053e-05			0.000200341		6.79625e-05	9.96314e-05	0.00148588		0.000275558	0.000517498	7.65404e-05	0.00030896	0.000497801
p__Gemmatimonadetes	c__Gemmatimonadetes	o__KD8-87	f__	g__								0.000330688	0.000537057		0.00234962	0.000597372	0.00287687		8.71004e-05																				0.000330196
p__Lentisphaerae	c__[Lentisphaeria]	o__Lentisphaerales	f__	g__																			0.000241779							0.00010627												0.000194062
p__Lentisphaerae	c__[Lentisphaeria]	o__Lentisphaerales	f__Arctic95B-10	g__									0.000895095																								0.000611662
p__Lentisphaerae	c__[Lentisphaeria]	o__Lentisphaerales	f__Lentisphaeraceae	g__					0.000334896																			0.000647808	0.000580833		0.000173476	7.1053e-05	0.00016072			0.000370553	0.000203887			0.000266454			0.000153081
p__NKB19	c__	o__	f__	g__					0.000669792										0.000435502												0.000346951		0.00016072					0.000398525	0.000165098	0.00039968		6.46872e-05			8.29669e-05
p__NKB19	c__SHAB590	o__	f__	g__					0.000334896						0.000469925																0.000260213	0.000355265					0.0005437	9.96314e-05	0.000412746					0.000102987	8.29669e-05
p__NKB19	c__TSBW08	o__	f__	g__					0.000669792	0.000363769	0.000434594		0.000537057		0.000469925	0.00238949		0.000183184	0.000783904										0.000193611	0.00021254	0.000346951	0.000355265	0.00032144	0.000199661		0.000123518	0.00129129	0.000896682	8.25491e-05	0.00106581	0.000137779	0.000129374	0.000459242	0.000823893	0.00215714
p__Nitrospirae	c__Nitrospira	o__Nitrospirales	f__Nitrospiraceae	g__							0.000434594		0.000179019				0.000575374		8.71004e-05													0.000781583	0.00016072				0.000747587		0.00132079				7.65404e-05		0.000829669
p__Nitrospirae	c__Nitrospira	o__Nitrospirales	f__Nitrospiraceae	g__Nitrospira		0.00194498	0.00281928	0.000980873	0.000334896			0.00132275	0.00107411	0.000402414			0.000575374	0.00549551	0.00409372	0.00222222											0.000260213		0.00016072		0.00010017		0.000135925		0.000165098				7.65404e-05
p__Nitrospirae	c__Nitrospira	o__Nitrospirales	f__[Thermodesulfovibrionaceae]	g__LCP-6									0.000358038
p__OD1	c__Mb-NB09	o__	f__	g__																			0.000241779																									0.00136091
p__OD1	c__ZB2	o__	f__	g__						0.00181884																		0.000107968					0.00112504			0.000494071	0.00101944					0.000258749		0.00061792	8.29669e-05
p__OP3	c__BD4-9	o__	f__	g__																											0.000260213
p__OP8	c__OP8_1	o__SHA-124	f__	g__						0.000363769									8.71004e-05
p__Planctomycetes	c__	o__	f__	g__					0.000334896	0.000363769			0.000179019		0.00093985	0.00358423	0.00172612		0.00113231												0.000433689	0.00127895	0.00192864				0.00115536	0.00239115	0.00594354			0.000194062	0.0032147	0.00298661	0.00456318
p__Planctomycetes	c__028H05-P-BN-P5	o__	f__	g__				0.000490436	0.00100469	0.000363769	0.000434594		0.000179019		0.00093985	0.00358423		0.000183184	0.000609703									0.000215936	9.68054e-05	0.00116897	0.00433689	0.00184738	0.00433944	0.000199661	0.00200341	0.000123518	0.00149517	0.000298894	8.25491e-05	0.00279776	0.00137779	0.00265218	0.00329124	0.00267765	0.000414834
p__Planctomycetes	c__BD7-11	o__	f__	g__				0.000490436			0.00173837		0.000537057		0.00140977		0.00115075	0.000183184	0.000261301									0.000215936			0.000173476	0.000213159	0.00016072				0.000407775		0.000742942			0.000323436	0.000612323	0.000205973
p__Planctomycetes	c__C6	o__MVS-107	f__	g__															8.71004e-05													7.1053e-05					0.000407775		0.000247647						8.29669e-05
p__Planctomycetes	c__C6	o__d113	f__	g__			0.000563857							0.00241449			0.000575374	0.000183184	0.000871004														0.00016072					0.000298894	8.25491e-05					0.00030896
p__Planctomycetes	c__OM190	o__CL500-15	f__	g__			0.000281928		0.00133958	0.000363769	0.00130378	0.00429894	0.00107411		0.00469925	0.00119474	0.0023015	0.000915919	0.000696803				0.00217602	0.000577923				0.000323904	0.000677638	0.00010627	0.00104085	0.00220264	0.0016072	9.98303e-05	0.00010017		0.00190295	9.96314e-05	0.00140333	0.00039968	0.00151557	0.000840934	0.00237275	0.00401648	0.00232307			0.00408274	0.00286277
p__Planctomycetes	c__OM190	o__agg27	f__	g__			0.00169157		0.00100469	0.00109131	0.000434594	0.000330688	0.000895095	0.000402414	0.00328947	0.000597372	0.00345224	0.00183184	0.00365822	0.00177778				0.000192641					9.68054e-05		0.00199497	0.000568424	0.00112504		0.000300511		0.0016311	0.000597788	0.00288922	0.000266454		0.000840934	0.000918485	0.0015448	0.00331868
p__Planctomycetes	c__Phycisphaerae	o__CCM11a	f__	g__															0.000174201
p__Planctomycetes	c__Phycisphaerae	o__Phycisphaerales	f__	g__			0.0059205	0.00196175	0.00971199	0.0196435	0.0104302	0.00231481	0.00429646	0.000402414	0.0192669	0.00776583	0.0103567	0.00604506	0.00888424	0.00222222	0.00973375	0.00633276	0.00894584	0.0144481				0.0050745	0.003485	0.00754516	0.0202966	0.0208896	0.0673417	0.00818608	0.00310528	0.00247036	0.0167188	0.0236126	0.0191514	0.00786038	0.028658	0.0170127	0.0319939	0.0427394	0.0755828			0.019325	0.0123457
p__Planctomycetes	c__Phycisphaerae	o__Phycisphaerales	f__Phycisphaeraceae	g__															0.000174201											0.00010627	0.000346951	0.000284212	0.00016072					0.000199263	0.000660393			0.000194062	0.00229621	0.000205973	0.000829669
p__Planctomycetes	c__Phycisphaerae	o__S-70	f__	g__																																			0.000165098
p__Planctomycetes	c__Pla3	o__	f__	g__																																		0.000199263
p__Planctomycetes	c__Planctomycetia	o__Gemmatales	f__Gemmataceae	g__		0.000277855							0.000358038		0.000469925			0.0010991	0.00191621	0.000444444																	0.000679625	0.000498157							8.29669e-05
p__Planctomycetes	c__Planctomycetia	o__Gemmatales	f__Gemmataceae	g__Gemmata			0.000281928		0.000334896	0.000363769	0.000434594		0.000358038		0.00093985		0.000575374	0.00201502	0.00391952												0.000693902	0.000142106					0.00142721		0.000165098		0.000826674		7.65404e-05	0.000411946
p__Planctomycetes	c__Planctomycetia	o__Gemmatales	f__Isosphaeraceae	g__									0.000716076					0.000549551	0.00139361		0.000858861	0.00115141																						0.00030896
p__Planctomycetes	c__Planctomycetia	o__Pirellulales	f__Pirellulaceae	g__		0.0147263	0.0222723	0.0132418	0.00100469	0.00327392	0.00130378	0.0115741	0.0134264	0.00120724	0.0272556	0.0101553	0.0115075	0.0348049	0.0231687	0.0128889	0.00143143	0.00115141	0.012089	0.00443075		0.00242027		0.00291514	0.00290416	0.00031881	0.00477058	0.00511582	0.00433944	0.000798642	0.000801362	0.00185277	0.0048933	0.00488194	0.0115569	0.00239808	0.00234224	0.00291093	0.00773058	0.0115345	0.0120302	0.0484164	0.0258869	0.00979858	0.0132403
p__Planctomycetes	c__Planctomycetia	o__Pirellulales	f__Pirellulaceae	g__A17			0.000281928		0.000334896				0.000895095					0.000183184	0.000348402																		6.79625e-05	9.96314e-05	0.00090804				0.000229621		0.000331868
p__Planctomycetes	c__Planctomycetia	o__Pirellulales	f__Pirellulaceae	g__Pirellula														0.000183184																					0.000330196						0.000165934
p__Planctomycetes	c__Planctomycetia	o__Planctomycetales	f__Planctomycetaceae	g__Planctomyces		0.0030564	0.0143783	0.0102992	0.00301407	0.00327392	0.00260756	0.00661376	0.0139635	0.00643863	0.00845865	0.00477897	0.00863061	0.0197838	0.0125425	0.0111111	0.0108789	0.00978699	0.000483559	0.00154113		0.000711845		0.00129562		0.00201913	0.00312256	0.00255791	0.00787528	0.000199661	0.000701192	0.000370553	0.00747587	0.0069742	0.00652138	0.00213163	0.00289336	0.00284624	0.00497512	0.0111226	0.00896042			0.00244965	0.000178923
p__Planctomycetes	c__[Brocadiae]	o__Brocadiales	f__Brocadiaceae	g__Candidatus Brocadia		0.00055571
p__Planctomycetes	c__vadinHA49	o__	f__	g__																																			8.25491e-05				7.65404e-05
p__Planctomycetes	c__vadinHA49	o__PHOS-HE93	f__	g__																												7.1053e-05					0.000135925
p__Proteobacteria	Other	Other	Other	Other														0.000732735
p__Proteobacteria	c__Alphaproteobacteria	Other	Other	Other		0.0030564	0.00253736	0.00294262	0.00435365	0.00291015	0.00304216	0.00330688	0.00107411	0.00160966	0.00234962	0.000597372	0.00402762	0.00146547	0.00139361	0.00222222	0.00200401	0.000287853		0.00173377				0.00107968	0.003485	0.00658874	0.00555122	0.00945005	0.0102861	0.0022961	0.00330562	0.0013587	0.00530107	0.00428415	0.00288922	0.00812683	0.00344448	0.0065981	0.0156142	0.0138002	0.0160956
p__Proteobacteria	c__Alphaproteobacteria	o__	f__	g__		0.00277855	0.00873978	0.00196175	0.20931	0.135686	0.136028	0.0224868	0.0179019	0.0084507	0.00986842	0.0125448	0.00747986	0.00586188	0.00731644	0.00222222			0.00241779	0.00269698	0.000237812	0.000711845		0.00194342	0.00193611	0.00626993	0.012577	0.0143527	0.0133398	0.00579016	0.00190324	0.000988142	0.0212043	0.0223174	0.0213802	0.00559552	0.00537338	0.00569248	0.0245695	0.015448	0.0289554			0.000544366	0.000178923
p__Proteobacteria	c__Alphaproteobacteria	o__BD7-3	f__	g__		0.00805779	0.0059205	0.0102992	0.00100469	0.00109131	0.00347675	0.00760582	0.0145005	0.0128773	0.00281955	0.0173238	0.00402762	0.00659461	0.011236	0.00577778				0.000963206				0.000107968		0.00031881	0.00563796	0.00355265	0.00948248		0.00010017		0.00197091	0.00119558	0.00495295	0.00106581	0.000275558	0.000840934	0.00658247	0.0099897	0.00987306
p__Proteobacteria	c__Alphaproteobacteria	o__Caulobacterales	f__Caulobacteraceae	Other																								0.000215936				0.000142106						0.000298894										0.000544366
p__Proteobacteria	c__Alphaproteobacteria	o__Caulobacterales	f__Caulobacteraceae	g__		0.000277855																						0.000215936	0.000290416		0.000260213	0.0022737		9.98303e-05	0.00010017	0.000370553	0.00027185	0.00129521	0.00297177	0.000666134	0.00124001	0.00329905	7.65404e-05					0.000272183
p__Proteobacteria	c__Alphaproteobacteria	o__Caulobacterales	f__Caulobacteraceae	g__Mycoplana		0.00138927	0.00169157		0.000669792			0.000992063	0.00125313	0.000804829		0.00179211		0.00146547	0.00156781	0.00133333								0.000215936	0.000871249	0.00021254	0.00078064	0.00113685	0.00016072	9.98303e-05	0.00010017		0.000611662	0.000199263	8.25491e-05	0.000666134	0.000551116	0.0035578	0.00375048	0.000514933
p__Proteobacteria	c__Alphaproteobacteria	o__Caulobacterales	f__Caulobacteraceae	g__Phenylobacterium																												0.00071053						9.96314e-05	0.000825491	0.000133227			0.000229621	0.000102987
p__Proteobacteria	c__Alphaproteobacteria	o__Ellin329	f__	g__															0.000348402	0.00133333				0.000192641															0.000412746
p__Proteobacteria	c__Alphaproteobacteria	o__Kiloniellales	f__	g__		0.000833565	0.00225543	0.00294262				0.00165344	0.000179019	0.000804829	0.0018797		0.00345224	0.00311412	0.00209041	0.004								0.0234291	0.0682478	0.0250797	0.0351288	0.0564871	0.0340726	0.0273535	0.0126215	0.0113636	0.0238548	0.0184318	0.0194816	0.0482281	0.039267	0.0375833	0.0506697	0.0485067	0.0188335
p__Proteobacteria	c__Alphaproteobacteria	o__Kiloniellales	f__Kiloniellaceae	g__					0.000334896		0.00173837	0.00231481	0.00250627						0.00130651	0.000444444						0.000427107		0.000215936		0.00010627	0.00425015	0.00504476	0.00353584			0.000741107	0.000883512	0.00717346	0.00181608	0.000266454	0.000826674	0.00219937	0.00642939	0.00360453	0.00738405
p__Proteobacteria	c__Alphaproteobacteria	o__Kiloniellales	f__Kiloniellaceae	g__Thalassospira						0.00109131	0.000434594																	0.000107968	0.000387222					9.98303e-05
p__Proteobacteria	c__Alphaproteobacteria	o__Kordiimonadales	Other	Other					0.00368386		0.000434594																	0.000107968	0.00338819	0.00616366				0.00249576	0.00230392	0.00333498			0.000165098	0.00239808	0.000688895	0.00129374
p__Proteobacteria	c__Alphaproteobacteria	o__Kordiimonadales	f__Kordiimonadaceae	g__					0.000334896	0.000363769				0.000402414														0.0226733	0.0242014	0.0113709	0.177726	0.118587	0.133558	0.0178696	0.00991686	0.0108696	0.0748267	0.0547973	0.0450718	0.0179856	0.018049	0.0124199	0.110754	0.0595263	0.0794823
p__Proteobacteria	c__Alphaproteobacteria	o__Rhizobiales	Other	Other		0.00639066	0.00817592	0.00882786	0.0110516	0.00509276	0.00825728	0.00694444	0.00429646	0.00684105	0.0150376	0.0149343	0.00920598	0.00604506	0.00418082	0.00488889			0.00169246	0.00250433				0.00183546	0.00135528	0.00255048	0.00520427	0.00909478	0.00289296	0.00219627	0.0010017	0.00123518	0.00625255	0.0085683	0.00685158	0.00373035	0.00564894	0.00388123	0.0110218	0.00638517	0.00730109
p__Proteobacteria	c__Alphaproteobacteria	o__Rhizobiales	f__	g__		0.00444568	0.00620242	0.00784698	0.0090422	0.00873045	0.00956106	0.00496032	0.00519155	0.00160966	0.0037594	0.0328554	0.0115075	0.0078769	0.00757774	0.00577778	0.00515316	0.000287853	0.000967118	0.000963206		0.000142369		0.00053984	9.68054e-05	0.00127524	0.00182149	0.00156317	0.00144648		0.00010017	0.000247036	0.00115536	0.00179336	0.0048704	0.000666134	0.00192891	0.00323436	0.00344432	0.0015448	0.00182527
p__Proteobacteria	c__Alphaproteobacteria	o__Rhizobiales	f__Beijerinckiaceae	Other												0.00119474
p__Proteobacteria	c__Alphaproteobacteria	o__Rhizobiales	f__Beijerinckiaceae	g__							0.000434594		0.000179019				0.000575374		8.71004e-05																			9.96314e-05	8.25491e-05			6.46872e-05
p__Proteobacteria	c__Alphaproteobacteria	o__Rhizobiales	f__Bradyrhizobiaceae	Other		0.000277855													8.71004e-05												8.67378e-05	0.000284212					0.000203887	0.000298894	0.000660393				7.65404e-05
p__Proteobacteria	c__Alphaproteobacteria	o__Rhizobiales	f__Bradyrhizobiaceae	g__						0.000363769									8.71004e-05													0.0010658	0.00032144				6.79625e-05	0.000398525	0.00264157	0.000266454			7.65404e-05
p__Proteobacteria	c__Alphaproteobacteria	o__Rhizobiales	f__Bradyrhizobiaceae	g__Bradyrhizobium			0.000281928	0.000490436											8.71004e-05
p__Proteobacteria	c__Alphaproteobacteria	o__Rhizobiales	f__Brucellaceae	g__Ochrobactrum																																							0.000153081
p__Proteobacteria	c__Alphaproteobacteria	o__Rhizobiales	f__Hyphomicrobiaceae	Other		0.000277855	0.000563857	0.000980873	0.000334896	0.000363769	0.00130378	0.000661376	0.000179019	0.000402414	0.00093985	0.00358423		0.000732735	8.71004e-05	0.00177778								0.00485856	0.00212972	0.00223167	0.000260213	0.000426318		0.00269542	0.00310528	0.00197628	0.0005437	0.00169373	0.000495295	0.00386358	0.00385781	0.00206999	0.000841944	0.00030896	0.000165934
p__Proteobacteria	c__Alphaproteobacteria	o__Rhizobiales	f__Hyphomicrobiaceae	g__		0.00583495	0.00873978	0.0107896	0.136973	0.264824	0.10691	0.020172	0.0153956	0.0132797	0.0140977	0.0101553	0.0172612	0.00952555	0.012107	0.0106667		0.000287853	0.00628627	0.00539395				0.00334701	0.00435624	0.00563231	0.00190823	0.00135001	0.00257152	0.00479185	0.000801362	0.00222332	0.00462145	0.00448341	0.00742942	0.00266454	0.00372003	0.00795653	0.00176043	0.00205973	0.00240604				0.000357846
p__Proteobacteria	c__Alphaproteobacteria	o__Rhizobiales	f__Hyphomicrobiaceae	g__Devosia				0.000490436	0.000669792	0.000363769		0.000330688		0.00523139	0.000469925	0.00358423	0.00115075	0.000915919	0.000783904	0.000888889		0.000287853						0.00183546	0.000968054	0.00031881	0.000433689	0.00149211	0.00016072	0.000199661	0.00010017	0.000741107	0.00149517	0.00209226	0.00222883	0.0019984	0.000964453	0.00239343	0.00130119	0.0099897	0.00306978
p__Proteobacteria	c__Alphaproteobacteria	o__Rhizobiales	f__Hyphomicrobiaceae	g__Hyphomicrobium		0.00694637	0.0124048	0.00294262	0.025787	0.0170971	0.0134724	0.0214947	0.00823487	0.00684105	0.0075188	0.0143369	0.0166858	0.0161202	0.0191621	0.0115556			0.000725338	0.00346754				0.000107968		0.00148778	0.0013878	0.000639477	0.00176792	0.000499151		0.000123518	0.0123692	0.0248082	0.00784217	0.000266454	0.000137779	0.000129374	0.00244929	0.00865088	0.00182527
p__Proteobacteria	c__Alphaproteobacteria	o__Rhizobiales	f__Hyphomicrobiaceae	g__Parvibaculum				0.00147131																								0.000213159											0.000535783
p__Proteobacteria	c__Alphaproteobacteria	o__Rhizobiales	f__Hyphomicrobiaceae	g__Rhodoplanes		0.000277855	0.00140964	0.000490436		0.000363769	0.000434594		0.000179019		0.00328947		0.000575374	0.00274776	0.00235171	0.000888889			0.0012089									0.000284212	0.00048216				0.000339812	0.000199263	0.000577844					0.000514933	0.000746702
p__Proteobacteria	c__Alphaproteobacteria	o__Rhizobiales	f__Hyphomicrobiaceae	g__Roseibium					0.00100469	0.000363769		0.000330688				0.00179211	0.000575374			0.000444444								0.00053984		0.00053135	0.000520427						0.000407775	0.00069742			0.000826674	6.46872e-05	7.65404e-05		0.000663735
p__Proteobacteria	c__Alphaproteobacteria	o__Rhizobiales	f__Methylocystaceae	g__				0.00147131							0.00093985		0.000575374		0.000174201												8.67378e-05		0.00048216						0.000495295				0.000306162
p__Proteobacteria	c__Alphaproteobacteria	o__Rhizobiales	f__Methylocystaceae	g__Methylopila		0.000833565								0.000402414				0.000915919	0.000348402
p__Proteobacteria	c__Alphaproteobacteria	o__Rhizobiales	f__Methylocystaceae	g__Pleomorphomonas																											8.67378e-05		0.00016072
p__Proteobacteria	c__Alphaproteobacteria	o__Rhizobiales	f__Phyllobacteriaceae	Other		0.00333426	0.00422893	0.00245218			0.000434594	0.00297619	0.00196921	0.00402414		0.000597372		0.00183184	0.00121941	0.000444444			0.0012089	0.000770564				0.000107968	9.68054e-05	0.00042508	0.000346951	0.000639477	0.00032144			0.000494071	0.00135925	0.00219189	0.00462275	0.000666134	0.000275558	0.000129374	0.000841944	0.00113285	0.000331868
p__Proteobacteria	c__Alphaproteobacteria	o__Rhizobiales	f__Phyllobacteriaceae	g__		0.0241734	0.0346772	0.0299166	0.00770261	0.0127319	0.0212951	0.0363757	0.0223774	0.0229376	0.0272556	0.0173238	0.0218642	0.0271112	0.020817	0.02	0.00143143	0.000287853	0.00338491	0.00597187		0.000284738		0.000107968	0.000484027	0.0010627	0.0137913	0.0247975	0.0123754	0.000898473		0.000247036	0.0453989	0.0658563	0.0661218	0.00439648	0.00358225	0.00329905	0.0219671	0.0148301	0.0222351			0.000544366
p__Proteobacteria	c__Alphaproteobacteria	o__Rhizobiales	f__Phyllobacteriaceae	g__Aminobacter		0.0291748	0.015788	0.0416871	0.000334896	0.0069116	0.0065189	0.0208333	0.00733978	0.0152918	0.00093985		0.0023015	0.0196007	0.0132393	0.00533333				0.0042381				0.000323904		0.00021254	0.000173476	0.000639477	0.00016072	9.98303e-05			0.000475737	9.96314e-05	0.000495295	0.000532907			0.000229621	0.000823893	0.000414834
p__Proteobacteria	c__Alphaproteobacteria	o__Rhizobiales	f__Phyllobacteriaceae	g__Endowatersipora																																			0.000330196
p__Proteobacteria	c__Alphaproteobacteria	o__Rhizobiales	f__Phyllobacteriaceae	g__Mesorhizobium					0.000334896			0.000330688					0.000575374	0.000549551	0.000174201					0.000577923				0.000107968			0.000173476							0.000797051	0.000165098				7.65404e-05	0.000102987	0.000165934
p__Proteobacteria	c__Alphaproteobacteria	o__Rhizobiales	f__Phyllobacteriaceae	g__Nitratireductor		0.00111142	0.000845785		0.000334896										8.71004e-05
p__Proteobacteria	c__Alphaproteobacteria	o__Rhizobiales	f__Phyllobacteriaceae	g__Phyllobacterium		0.00111142	0.00366507	0.00147131				0.00396825	0.00143215	0.00321932	0.000469925			0.000183184	0.000348402																		0.000135925
p__Proteobacteria	c__Alphaproteobacteria	o__Rhizobiales	f__Rhizobiaceae	Other		0.000277855	0.00140964	0.000490436		0.000363769	0.000434594	0.000330688	0.000537057	0.000402414		0.000597372		0.000366367	0.000174201				0.000241779	0.000192641						0.00010627	8.67378e-05	0.000142106			0.00010017							6.46872e-05	0.000382702	0.000411946
p__Proteobacteria	c__Alphaproteobacteria	o__Rhizobiales	f__Rhizobiaceae	g__		0.000833565		0.000490436				0.000330688		0.000402414					0.000174201	0.000888889									0.000193611	0.00042508	8.67378e-05	0.000213159		9.98303e-05		0.000123518			0.000330196			0.000258749	7.65404e-05	0.000514933
p__Proteobacteria	c__Alphaproteobacteria	o__Rhizobiales	f__Rhizobiaceae	g__Agrobacterium		0.00055571	0.000281928	0.000490436	0.000669792	0.00109131	0.000434594	0.000330688	0.000179019	0.000402414			0.000575374	0.000549551	0.000261301				0.000241779					0.000107968	0.000290416	0.00031881			0.00016072	0.000299491	0.00010017	0.000123518	0.000203887		8.25491e-05			0.000582185	7.65404e-05	0.000102987					0.00125246
p__Proteobacteria	c__Alphaproteobacteria	o__Rhodobacterales	Other	Other		0.00111142		0.000490436	0.000334896					0.000402414			0.000575374	0.000366367	8.71004e-05					0.000385282				0.000107968	9.68054e-05	0.00021254			0.00032144	9.98303e-05		0.000247036	6.79625e-05	9.96314e-05	8.25491e-05	0.000133227		6.46872e-05		0.000205973
p__Proteobacteria	c__Alphaproteobacteria	o__Rhodobacterales	f__Hyphomonadaceae	Other																											8.67378e-05	7.1053e-05
p__Proteobacteria	c__Alphaproteobacteria	o__Rhodobacterales	f__Hyphomonadaceae	g__		0.00194498	0.00225543	0.00392349	0.00736772	0.0101855	0.00304216	0.00429894	0.00143215	0.00120724	0.0136278	0.00896057	0.00460299	0.00366367	0.00339692	0.00133333				0.000770564		0.000142369			0.000580833	0.00127524	0.0214242	0.0301265	0.0170363	0.000798642		0.000247036	0.0330977	0.0393544	0.0208024	0.00333067	0.0026178	0.00148781	0.0261768	0.0268795	0.0457977			0.000272183	0.000178923
p__Proteobacteria	c__Alphaproteobacteria	o__Rhodobacterales	f__Hyphomonadaceae	g__Hirschia																																			0.000247647						0.000165934
p__Proteobacteria	c__Alphaproteobacteria	o__Rhodobacterales	f__Hyphomonadaceae	g__Hyphomonas		0.00166713	0.00225543	0.00294262	0.00803751	0.00545653	0.00347675	0.000992063	0.00393842	0.000804829	0.00986842	0.0143369	0.00690449	0.00201502	0.00479052	0.008	0.0506728	0.0437536	0.0241779	0.0240801		0.000854214		0.00356295	0.00193611	0.00116897	0.00398994	0.00255791	0.00273224	0.00119796	0.00160272	0.000864625	0.00346609	0.0034871	0.00379726	0.00133227	0.00234224	0.00323436	0.000995025	0.00195675	0.000746702			0.0383778	0.0227232
p__Proteobacteria	c__Alphaproteobacteria	o__Rhodobacterales	f__Hyphomonadaceae	g__Maricaulis															8.71004e-05													0.000213159
p__Proteobacteria	c__Alphaproteobacteria	o__Rhodobacterales	f__Rhodobacteraceae	Other		0.0175049	0.0194531	0.0205983	0.013061	0.00945798	0.00912647	0.0214947	0.0205872	0.0301811	0.0103383	0.0185185	0.0126582	0.0150211	0.0100165	0.0244444		0.000287853	0.0396518	0.0564438		0.000142369		0.0375729	0.0307841	0.0408077	0.00277561	0.00191843	0.00466088	0.0483179	0.0530903	0.0669466	0.00122332	0.00269005	0.00165098	0.0323741	0.0340314	0.0483861	0.00283199	0.0061792	0.00530988				0.000715692
p__Proteobacteria	c__Alphaproteobacteria	o__Rhodobacterales	f__Rhodobacteraceae	g__		0.127258	0.133634	0.108386	0.0830543	0.0873045	0.0465015	0.138558	0.0988185	0.10503	0.102914	0.107527	0.0851554	0.106796	0.0729031	0.141333	0.00515316	0.00259067	0.104207	0.14737	0.0142687	0.00754556		0.0603541	0.0715392	0.111902	0.0845693	0.0936479	0.143684	0.0913447	0.114495	0.101779	0.0655838	0.108698	0.0383853	0.156275	0.171122	0.169028	0.134252	0.129969	0.118311			0.010343	0.0175344
p__Proteobacteria	c__Alphaproteobacteria	o__Rhodobacterales	f__Rhodobacteraceae	g__Amaricoccus		0.00055571	0.000281928			0.000363769		0.000330688	0.00125313		0.000469925		0.000575374	0.000732735	8.71004e-05	0.000444444		0.000287853												9.98303e-05	0.000701192		6.79625e-05			0.000133227				0.000102987
p__Proteobacteria	c__Alphaproteobacteria	o__Rhodobacterales	f__Rhodobacteraceae	g__Anaerospora		0.013337	0.00789399	0.00441393	0.00133958	0.00109131	0.000434594	0.0155423	0.00429646	0.00804829	0.00140977	0.00179211	0.00172612	0.00311412	0.00461632	0.00355556			0.0012089	0.00211905		0.000142369		0.000215936	0.000193611	0.00063762	0.000173476			0.000399321		0.000123518		0.000298894	0.000165098	0.000266454	0.000275558	0.000129374	7.65404e-05	0.00092688	0.000414834
p__Proteobacteria	c__Alphaproteobacteria	o__Rhodobacterales	f__Rhodobacteraceae	g__Loktanella		0.00111142	0.000281928	0.00196175	0.00167448		0.00173837	0.000330688	0.000895095	0.000804829	0.00140977	0.00119474	0.00115075		0.000348402	0.00311111	0.00114515	0.000863558	0.00411025	0.00539395	0.000237812	0.000142369		0.00561434	0.00203291	0.00308183	0.00260213	0.00532898	0.00835744	0.00159728	0.0054092	0.0122283	0.00319424	0.0144465	0.00173353	0.0054623	0.00716451	0.00517498	0.00221967	0.00411946	0.00224011			0.00190528	0.00322061
p__Proteobacteria	c__Alphaproteobacteria	o__Rhodobacterales	f__Rhodobacteraceae	g__Octadecabacter		0.0030564	0.000563857	0.00686611		0.00109131		0.00165344	0.00232725	0.00120724	0.00093985	0.00298686	0.00287687	0.00384686	0.00182911	0.00577778			0.00169246	0.00154113				0.000107968				7.1053e-05	0.00032144				0.000475737	0.00139484	0.000330196	0.000133227	0.000137779	0.000194062			0.000497801
p__Proteobacteria	c__Alphaproteobacteria	o__Rhodobacterales	f__Rhodobacteraceae	g__Paracoccus	0.285714	0.00194498	0.00733014	0.00637567	0.00669792	0.00327392	0.000434594	0.00297619	0.00143215	0.00201207	0.00234962	0.00298686	0.000575374	0.00183184	0.000958105	0.00311111		0.000287853		0.00115585					0.000387222			7.1053e-05					0.000407775	0.000298894	0.0520059		0.000413337	0.000129374	0.000153081		0.000497801			0.000272183
p__Proteobacteria	c__Alphaproteobacteria	o__Rhodobacterales	f__Rhodobacteraceae	g__Phaeobacter									0.000179019				0.00115075	0.000366367	0.000174201			0.00115141	0.00145068	0.00269698				0.000431872	0.000580833	0.000850159	0.00112759		0.00128576	0.000998303	0.000500851	0.000741107		0.000398525		0.000799361	0.00124001	0.000840934	7.65404e-05	0.000514933	0.000331868
p__Proteobacteria	c__Alphaproteobacteria	o__Rhodobacterales	f__Rhodobacteraceae	g__Rhodobaca		0.000277855	0.000281928	0.000980873										0.000732735	0.000174201	0.000888889				0.00134849				0.000107968								0.000123518												0.000544366	0.000894614
p__Proteobacteria	c__Alphaproteobacteria	o__Rhodobacterales	f__Rhodobacteraceae	g__Rhodobacter		0.252848	0.199887	0.214811	0.0442063	0.0352856	0.0425902	0.23545	0.136233	0.161368	0.0742481	0.120072	0.0914845	0.178604	0.127863	0.243111	0.00143143	0.00172712	0.0103965	0.030052	0.00404281	0.00768793		0.00205139	0.00251694	0.00053135	0.00876052	0.0149211	0.0152684	0.00119796	0.000601022	0.000247036	0.00203887	0.00408489	0.00313687	0.00386358	0.00192891	0.00724497	0.0100268	0.0120494	0.00796482			0.00326619	0.00411523
p__Proteobacteria	c__Alphaproteobacteria	o__Rhodobacterales	f__Rhodobacteraceae	g__Rhodovulum					0.000334896				0.000179019	0.000402414										0.000770564																		6.46872e-05			0.000165934
p__Proteobacteria	c__Alphaproteobacteria	o__Rhodobacterales	f__Rhodobacteraceae	g__Rubellimicrobium																			0.000241779																									0.000544366	0.000357846
p__Proteobacteria	c__Alphaproteobacteria	o__Rhodobacterales	f__Rhodobacteraceae	g__Ruegeria					0.000669792			0.000330688												0.000385282				0.000323904	9.68054e-05				0.00192864			0.000123518				0.000266454	0.000275558	6.46872e-05		0.000102987
p__Proteobacteria	c__Alphaproteobacteria	o__Rhodobacterales	f__Rhodobacteraceae	g__Sulfitobacter																											0.000260213
p__Proteobacteria	c__Alphaproteobacteria	o__Rhodobacterales	f__Rhodobacteraceae	g__Thalassobius																																0.000123518						6.46872e-05
p__Proteobacteria	c__Alphaproteobacteria	o__Rhodospirillales	f__	g__		0.000277855	0.000281928		0.00133958	0.000727537	0.000869187	0.000992063	0.000179019		0.000469925			0.00329731	0.00287431					0.000770564				0.000431872			0.00078064	0.00071053	0.00048216	9.98303e-05			0.00237869	0.00288931	0.00181608	0.000133227		0.000646872	0.00214313	0.00185376	0.00116154
p__Proteobacteria	c__Alphaproteobacteria	o__Rhodospirillales	f__Acetobacteraceae	g__												0.00119474			0.000871004					0.000385282									0.00112504				0.000475737	9.96314e-05	0.00090804		0.000413337	0.000258749							0.000536769
p__Proteobacteria	c__Alphaproteobacteria	o__Rhodospirillales	f__Rhodospirillaceae	Other																								0.000215936											0.000247647			0.000194062
p__Proteobacteria	c__Alphaproteobacteria	o__Rhodospirillales	f__Rhodospirillaceae	g__		0.00111142	0.00366507	0.00637567	0.00401875	0.00327392	0.00434594	0.000992063	0.00859291	0.0028169	0.00657895	0.00298686	0.00287687	0.00384686	0.00766484	0.00222222	0.00229029		0.000967118	0.000770564		0.000142369		0.00442669	0.00513069	0.0031881	0.00815335	0.0130027	0.0184828	0.00249576	0.00260443	0.00111166	0.0195052	0.0201255	0.0397887	0.00466294	0.00881786	0.0060806	0.0163796	0.0118435	0.0239774				0.000894614
p__Proteobacteria	c__Alphaproteobacteria	o__Rhodospirillales	f__Rhodospirillaceae	g__Inquilinus				0.000490436							0.00093985			0.000915919	0.00104521									0.000431872				7.1053e-05						0.000398525	0.000660393			0.000129374
p__Proteobacteria	c__Alphaproteobacteria	o__Rhodospirillales	f__Rhodospirillaceae	g__Magnetospirillum													0.00172612																									0.000129374
p__Proteobacteria	c__Alphaproteobacteria	o__Rhodospirillales	f__Rhodospirillaceae	g__Novispirillum																								0.0050745	0.00503388	0.00191286										0.00159872	0.00179113	0.00291093
p__Proteobacteria	c__Alphaproteobacteria	o__Rickettsiales	f__	g__		0.0130592	0.0296025	0.0196175	0.000334896	0.000363769	0.00217297	0.0102513	0.0139635	0.00764588	0.00140977	0.000597372	0.00402762	0.0115406	0.0193363	0.00444444		0.000863558						0.00529043	0.00416263	0.00053135	0.00294908	0.00461845	0.00353584	0.000798642	0.00140238	0.00111166	0.00666032	0.00538009	0.00280667	0.00293099	0.000413337	0.00401061	0.00597015	0.0218332	0.00572472		0.00364334
p__Proteobacteria	c__Alphaproteobacteria	o__Rickettsiales	f__Anaplasmataceae	g__Neorickettsia																																			0.00156843
p__Proteobacteria	c__Alphaproteobacteria	o__Rickettsiales	f__Pelagibacteraceae	g__						0.000363769											0.0918981	0.122625	0.0575435	0.0065498	0.122711	0.18508		0.000323904	0.000193611		0.00078064	0.000781583	0.00048216	0.000299491	0.000601022	0.000123518	0.00564089	0.00229152	0.00156843	0.000266454	0.000275558	0.00129374	0.00130119	0.00061792	0.000497801			0.13963	0.173018
p__Proteobacteria	c__Alphaproteobacteria	o__Rickettsiales	f__Rickettsiaceae	g__		0.00500139	0.00422893	0.00784698	0.000669792	0.000727537	0.000869187	0.00297619	0.00966702	0.00684105	0.00328947	0.0041816	0.00172612	0.0164865	0.00923265	0.00266667				0.000770564				0.00852948	0.00735721	0.00478215	0.00824009	0.00852636	0.00433944	0.00159728	0.000300511	0.000247036	0.00604866	0.00498157	0.00363216	0.00306422	0.00454671	0.0040753	0.00405664	0.00453141	0.00207417		0.000191755	0.00299401
p__Proteobacteria	c__Alphaproteobacteria	o__Rickettsiales	f__Rickettsiaceae	g__Rickettsia				0.000980873																							8.67378e-05		0.00016072										7.65404e-05
p__Proteobacteria	c__Alphaproteobacteria	o__Rickettsiales	f__mitochondria	Other			0.00112771
p__Proteobacteria	c__Alphaproteobacteria	o__Sphingomonadales	Other	Other			0.00140964	0.000980873	0.0140656	0.00509276	0.00217297	0.00529101	0.00107411	0.00201207	0.00140977	0.00358423	0.00920598	0.00201502	0.00139361	0.00266667	0.000572574	0.00201497	0.000725338	0.00269698				0.00226733	0.00338819	0.0021254	0.00503079	0.0034816	0.00498232	0.00299491	0.00290494	0.00185277	0.00285442	0.00438378	0.00635628	0.00492939	0.00647561	0.0040753	0.00428626	0.00556128	0.00257197			0.00108873	0.00125246
p__Proteobacteria	c__Alphaproteobacteria	o__Sphingomonadales	f__	g__		0.00277855	0.00140964	0.00147131	0.117214	0.077119	0.071708	0.00462963	0.0037594	0.00160966	0.0690789	0.0818399	0.0828539	0.00329731	0.00191621	0.00133333	0.000286287	0.00374208	0.0101547	0.0265845	0.000713436	0.000284738		0.0163032	0.0126815	0.00712009	0.00676555	0.00525792	0.00948248	0.0137766	0.013523	0.00876976	0.00876716	0.0109595	0.0104012	0.0145217	0.0202535	0.0128728	0.0087256	0.00247168	0.00721812			0.000544366	0.00178923
p__Proteobacteria	c__Alphaproteobacteria	o__Sphingomonadales	f__Erythrobacteraceae	Other		0.00333426	0.00112771	0.000490436	0.000669792	0.00254638	0.000434594	0.00198413	0.00411744	0.00764588	0.00234962	0.00179211	0.00172612	0.00201502	0.00252591	0.000444444	0.00143143			0.00154113				0.00820557	0.010455	0.012221	0.0366901	0.0644451	0.0540019	0.0121793	0.00731243	0.00543478	0.0265054	0.0682475	0.0176655	0.0257128	0.0166713	0.0100912	0.0899349	0.0423275	0.0397411				0.000536769
p__Proteobacteria	c__Alphaproteobacteria	o__Sphingomonadales	f__Erythrobacteraceae	g__		0.00666852	0.00281928	0.00392349	0.0147354	0.0120044	0.00347675	0.0082672	0.0118153	0.00965795	0.0173872	0.00776583	0.0103567	0.00384686	0.00505182	0.00222222	0.0042943	0.00604491	0.00265957	0.0065498				0.0153315	0.0157793	0.0153029	0.0219447	0.034887	0.0168756	0.0311471	0.027046	0.0129694	0.0184858	0.0200259	0.0161796	0.0474287	0.0383026	0.0393298	0.0277076	0.0248198	0.0140214			0.0095264	0.00697799
p__Proteobacteria	c__Alphaproteobacteria	o__Sphingomonadales	f__Erythrobacteraceae	g__Altererythrobacter		0.000277855	0.000563857						0.000179019	0.000804829				0.000366367	0.000261301																		6.79625e-05					6.46872e-05
p__Proteobacteria	c__Alphaproteobacteria	o__Sphingomonadales	f__Erythrobacteraceae	g__Citromicrobium											0.000469925		0.000575374												9.68054e-05	0.00010627		0.000142106		9.98303e-05			0.000203887		0.000247647	0.000532907	0.000137779	6.46872e-05	0.000306162	0.000205973	8.29669e-05
p__Proteobacteria	c__Alphaproteobacteria	o__Sphingomonadales	f__Erythrobacteraceae	g__Erythrobacter					0.00301407	0.000727537			0.000179019		0.000469925	0.00119474	0.000575374		0.000871004	0.000444444				0.000192641				0.00453466	0.00329138	0.00297556	0.00893399	0.00660793	0.00466088	0.00628931	0.00450766	0.0041996	0.0059807	0.0133506	0.00132079	0.00892619	0.00840452	0.00873278	0.00826636	0.00432544	0.00705219			0.000272183
p__Proteobacteria	c__Alphaproteobacteria	o__Sphingomonadales	f__Erythrobacteraceae	g__Lutibacterium					0.000334896		0.000434594																	0.000215936	0.000484027	0.00010627	0.000607165	0.000426318	0.00032144	0.00129779	0.000701192	0.000247036	0.0005437	0.000199263	0.000660393	0.000932587	0.000688895	0.00109968	0.000306162	0.000411946	0.000414834
p__Proteobacteria	c__Alphaproteobacteria	o__Sphingomonadales	f__Sphingomonadaceae	Other		0.00166713	0.00112771	0.00147131	0.00971199	0.0058203	0.000869187	0.00231481	0.00232725	0.00120724	0.0117481	0.00657109	0.013809	0.00256457	0.00182911	0.000444444	0.00229029	0.00316638	0.0012089	0.0032749		0.000142369		0.000647808	0.000968054	0.00031881	0.00355625	0.00291317	0.004018	0.000798642	0.00230392	0.000988142	0.00339812	0.00278968	0.00264157	0.00293099	0.0026178	0.00135843	0.00650593	0.0046344	0.00182527			0.000272183	0.000178923
p__Proteobacteria	c__Alphaproteobacteria	o__Sphingomonadales	f__Sphingomonadaceae	g__		0.00166713	0.00169157	0.00196175	0.00736772	0.00218261	0.00521512	0.00496032	0.00411744	0.00321932	0.0037594	0.00657109	0.00632911	0.00329731	0.00357112	0.00444444	0.00286287	0.00345423	0.000725338	0.00173377				0.000971712	0.00116167	0.00170032	0.00303582	0.000781583	0.00257152	0.00279525	0.000601022	0.000494071	0.00176702	0.00209226	0.00379726	0.00413003	0.00289336	0.00168187	0.00122465	0.0015448	0.00232307			0.000544366	0.000715692
p__Proteobacteria	c__Alphaproteobacteria	o__Sphingomonadales	f__Sphingomonadaceae	g__Blastomonas			0.000281928		0.000669792				0.000358038		0.000469925	0.00119474	0.00402762		0.000174201	0.000444444	0.00114515	0.00115141		0.00173377				0.000107968	0.000193611	0.00021254	0.000693902	0.00127895	0.00016072	0.000399321	0.000200341	0.0013587	0.000135925	0.000797051	8.25491e-05	0.000799361	0.000688895	0.000388123		0.00030896
p__Proteobacteria	c__Alphaproteobacteria	o__Sphingomonadales	f__Sphingomonadaceae	g__Novosphingobium		0.00111142			0.0103818	0.00800291	0.00347675	0.00198413	0.000179019		0.00281955	0.00537634	0.00978136	0.000183184	0.000261301	0.00222222	0.00114515	0.00143926	0.0012089	0.00154113				0.000971712	0.000580833	0.000743889	0.000607165	0.00206054	0.0016072	0.000698812	0.000801362	0.000617589	0.000611662	0.0015941	0.00090804	0.00373035	0.00372003	0.00109968	0.00107157	0.00257467	0.00141044
p__Proteobacteria	c__Alphaproteobacteria	o__Sphingomonadales	f__Sphingomonadaceae	g__Sphingobium		0.000277855			0.00435365	0.00618407	0.00260756				0.0075188	0.016129	0.0120829				0.000572574	0.000575705	0.0012089	0.00308226				0.00334701	0.00232333	0.00435707	0.00121433	0.00127895	0.00128576	0.00349406	0.00330562	0.0034585	0.00156314	0.00249078	0.000990589	0.00612843	0.00744007	0.0080859	0.00535783	0.00731205	0.00481208			0.000544366
p__Proteobacteria	c__Alphaproteobacteria	o__Sphingomonadales	f__Sphingomonadaceae	g__Sphingomonas		0.000277855			0.000669792									0.0010991	8.71004e-05		0.000572574	0.000287853		0.000192641							8.67378e-05				0.000200341		0.000883512			0.000133227									0.000178923
p__Proteobacteria	c__Alphaproteobacteria	o__Sphingomonadales	f__Sphingomonadaceae	g__Sphingopyxis		0.000277855	0.000281928		0.00803751	0.00145507	0.00217297				0.00328947	0.0041816	0.0023015	0.000366367	0.000174201		0.0191812	0.0500864	0.00169246	0.0032749				0.000107968	9.68054e-05	0.00010627		0.000142106	0.00096432		0.000200341		0.000475737	0.000398525	0.000495295	0.000532907		0.000452811	0.000841944	0.000205973	0.000165934
p__Proteobacteria	c__Alphaproteobacteria	o__Sphingomonadales	f__Sphingomonadaceae	g__Zymomonas												0.000597372		0.000183184
p__Proteobacteria	c__Betaproteobacteria	Other	Other	Other				0.000980873	0.000334896	0.000363769	0.00130378	0.000992063					0.000575374		0.000174201										9.68054e-05	0.00042508								0.000199263				6.46872e-05
p__Proteobacteria	c__Betaproteobacteria	o__	f__	g__			0.00225543	0.00196175	0.00200938	0.00254638	0.00217297	0.000330688	0.000716076	0.000402414	0.00798872	0.00776583	0.00402762	0.000366367	0.00374532	0.000888889											8.67378e-05	0.000426318					0.00176702	0.000797051	0.00148588			6.46872e-05		0.000823893	0.000331868
p__Proteobacteria	c__Betaproteobacteria	o__Burkholderiales	Other	Other		0.00055571	0.000281928												0.000696803	0.00177778									9.68054e-05										0.000165098		0.000137779
p__Proteobacteria	c__Betaproteobacteria	o__Burkholderiales	f__	g__																			0.000725338									7.1053e-05										6.46872e-05
p__Proteobacteria	c__Betaproteobacteria	o__Burkholderiales	f__Alcaligenaceae	Other											0.0018797
p__Proteobacteria	c__Betaproteobacteria	o__Burkholderiales	f__Alcaligenaceae	g__								0.000661376	0.000537057	0.000402414			0.0023015	0.00183184	0.00104521				0.000241779		0.000475624			0.000107968	0.000193611			7.1053e-05	0.00016072				0.000475737						7.65404e-05	0.0046344	0.000580768
p__Proteobacteria	c__Betaproteobacteria	o__Burkholderiales	f__Alcaligenaceae	g__Achromobacter															8.71004e-05																		0.000135925								0.000165934		0.000575264
p__Proteobacteria	c__Betaproteobacteria	o__Burkholderiales	f__Burkholderiaceae	g__Burkholderia																											0.000173476	0.000284212			0.00010017		0.0005437	0.000498157	0.000577844			0.000452811		0.000205973	8.29669e-05
p__Proteobacteria	c__Betaproteobacteria	o__Burkholderiales	f__Comamonadaceae	Other		0.00111142	0.000281928		0.000669792	0.000727537	0.00173837		0.00196921	0.000804829		0.00179211		0.000183184	0.00226461					0.000192641	0.000237812	0.000711845		0.000323904	9.68054e-05	0.00021254	0.000173476	0.000284212	0.00016072		0.00010017		0.000203887	0.000996314	0.000412746		0.000413337	0.000323436	0.000153081	0.000102987				0.000272183	0.000357846
p__Proteobacteria	c__Betaproteobacteria	o__Burkholderiales	f__Comamonadaceae	g__		0.00111142	0.00140964	0.000980873	0.000669792	0.00254638	0.0065189	0.00165344	0.00680272	0.00120724	0.00422932	0.00179211	0.00172612	0.0010991	0.00783904	0.000888889			0.000483559	0.00346754		0.000284738		0.0543079	0.0608906	0.0192349	0.00693902	0.0186869	0.00385728	0.0240591	0.0248422	0.0338439	0.018146	0.0231145	0.0135381	0.0568878	0.054836	0.0638463	0.00405664	0.0114315	0.00555878			0.00136091	0.000715692
p__Proteobacteria	c__Betaproteobacteria	o__Burkholderiales	f__Comamonadaceae	g__Acidovorax						0.000363769			0.000179019	0.000402414					0.000174201			0.000575705																0.000298894	0.000165098
p__Proteobacteria	c__Betaproteobacteria	o__Burkholderiales	f__Comamonadaceae	g__Comamonas																																0.000123518				0.000133227
p__Proteobacteria	c__Betaproteobacteria	o__Burkholderiales	f__Comamonadaceae	g__Curvibacter																								0.000107968		0.00031881	8.67378e-05			0.000199661			0.000475737	0.001893	0.000247647			0.000388123	0.000229621	0.00030896		6.7245e-05	0.000383509
p__Proteobacteria	c__Betaproteobacteria	o__Burkholderiales	f__Comamonadaceae	g__Hydrogenophaga				0.000980873			0.0165146		0.000179019	0.000804829	0.000469925		0.00115075		0.000348402	0.000888889	0.000286287	0.000287853		0.000192641	0.000237812	0.000142369		0.000755776	0.000774443	0.00010627	0.000607165	0.000497371	0.00048216	0.000399321		0.000988142	0.0010874	0.000996314	0.000660393	0.000532907	0.00124001	0.00226405	0.00122465	0.000411946	0.000165934				0.000536769
p__Proteobacteria	c__Betaproteobacteria	o__Burkholderiales	f__Comamonadaceae	g__Limnobacter																			0.000483559																	0.000266454
p__Proteobacteria	c__Betaproteobacteria	o__Burkholderiales	f__Comamonadaceae	g__Limnohabitans																			0.00193424		0.000237812																							0.000272183	0.000536769
p__Proteobacteria	c__Betaproteobacteria	o__Burkholderiales	f__Comamonadaceae	g__Methylibium														0.000366367	0.000261301														0.00016072				6.79625e-05						0.000153081
p__Proteobacteria	c__Betaproteobacteria	o__Burkholderiales	f__Comamonadaceae	g__Polaromonas									0.000537057
p__Proteobacteria	c__Betaproteobacteria	o__Burkholderiales	f__Comamonadaceae	g__RS62		0.000833565		0.000490436				0.000330688							0.000958105		0.000286287	0.000287853	0.0103965	0.00134849	0.000713436	0.00298975			0.000193611	0.00021254		0.000284212					0.000203887		0.000412746									0.00626021	0.00357846
p__Proteobacteria	c__Betaproteobacteria	o__Burkholderiales	f__Comamonadaceae	g__Rhodoferax													0.000575374		0.000261301													0.000142106										6.46872e-05
p__Proteobacteria	c__Betaproteobacteria	o__Burkholderiales	f__Oxalobacteraceae	Other																								0.000107968	0.000193611											0.000133227	0.000137779
p__Proteobacteria	c__Betaproteobacteria	o__Burkholderiales	f__Oxalobacteraceae	g__		0.000277855							0.000179019						0.000958105									0.00129562	0.00193611	0.000743889				0.000299491	0.00010017	0.000370553	6.79625e-05			0.00039968	0.000137779	0.000388123		0.00123584	0.000165934
p__Proteobacteria	c__Betaproteobacteria	o__Burkholderiales	f__Oxalobacteraceae	g__Polynucleobacter								0.000330688					0.000575374		0.000435502									0.00766573	0.00406583	0.00159405					0.000200341	0.00160573				0.000799361	0.000275558	0.00161718
p__Proteobacteria	c__Betaproteobacteria	o__Burkholderiales	f__Oxalobacteraceae	g__Ralstonia																									9.68054e-05		0.000173476	7.1053e-05		0.000199661	0.00010017		0.0010874	0.00567899	8.25491e-05	0.000133227		0.000258749	7.65404e-05		0.000248901
p__Proteobacteria	c__Betaproteobacteria	o__Ellin6067	f__	g__									0.000179019																									9.96314e-05
p__Proteobacteria	c__Betaproteobacteria	o__IS-44	f__	g__																																	0.000135925
p__Proteobacteria	c__Betaproteobacteria	o__MND1	f__	g__			0.000281928		0.000334896			0.00132275	0.000179019					0.000915919	0.000696803												0.000520427				0.00010017				0.000825491				0.000153081	0.000205973
p__Proteobacteria	c__Betaproteobacteria	o__MWH-UniP1	f__	g__																	0.000286287		0.00314313	0.000770564	0.000951249	0.00113895					8.67378e-05								8.25491e-05				0.000153081					0.00489929	0.00143138
p__Proteobacteria	c__Betaproteobacteria	o__Methylophilales	f__Methylophilaceae	g__						0.00181884	0.000434594				0.000469925				8.71004e-05			0.000287853			0.000237812	0.000142369		0.000755776	0.000677638	0.000743889	0.000260213	0.000781583	0.00032144	0.00539084	0.000801362	0.000247036	0.00149517	0.00737272	0.00231138	0.00173195	0.0026178	0.00161718	0.00176043	0.000823893	0.0017423
p__Proteobacteria	c__Betaproteobacteria	o__Methylophilales	f__Methylophilaceae	g__Methylotenera							0.000869187								0.000174201									0.000971712	0.000871249	0.00021254	0.00130107	0.00127895		0.00628931	0.000500851	0.000370553	0.00251461	0.00378599	0.000990589	0.000932587	0.00110223	0.001035	0.000765404	0.00144181	0.000746702
p__Proteobacteria	c__Betaproteobacteria	o__Neisseriales	f__Neisseriaceae	Other																																	0.000135925
p__Proteobacteria	c__Betaproteobacteria	o__Neisseriales	f__Neisseriaceae	g__															8.71004e-05																		0.000339812
p__Proteobacteria	c__Betaproteobacteria	o__Neisseriales	f__Neisseriaceae	g__Deefgea									0.000179019																	0.00010627												0.000194062
p__Proteobacteria	c__Betaproteobacteria	o__Nitrosomonadales	f__Nitrosomonadaceae	g__		0.000833565									0.00140977																0.000954116	0.000355265	0.00032144				0.000135925	0.000199263	0.000660393				0.000382702	0.00061792	0.000497801
p__Proteobacteria	c__Betaproteobacteria	o__Procabacteriales	f__	g__															0.000261301	0.000444444																								0.000205973	8.29669e-05
p__Proteobacteria	c__Betaproteobacteria	o__Procabacteriales	f__Procabacteriaceae	g__			0.000281928												0.000871004									0.000323904	0.000290416					9.98303e-05			0.0005437	9.96314e-05	0.000825491			0.000194062		0.000411946
p__Proteobacteria	c__Betaproteobacteria	o__Rhodocyclales	f__Rhodocyclaceae	Other					0.000334896	0.00145507	0.00825728		0.000179019						8.71004e-05									0.000107968						9.98303e-05		0.000370553					0.000137779	6.46872e-05
p__Proteobacteria	c__Betaproteobacteria	o__Rhodocyclales	f__Rhodocyclaceae	g__		0.000277855		0.000980873	0.00334896	0.0109131	0.0143416		0.000716076		0.00093985	0.000597372			0.000261301						0.000475624	0.000142369		0.000107968	0.00116167	0.00031881		7.1053e-05		9.98303e-05	0.000200341			0.000398525		0.000666134	0.000688895	0.000776247
p__Proteobacteria	c__Betaproteobacteria	o__Rhodocyclales	f__Rhodocyclaceae	g__Azoarcus												0.00119474
p__Proteobacteria	c__Betaproteobacteria	o__Rhodocyclales	f__Rhodocyclaceae	g__Dechloromonas																																				0.000133227		0.000258749
p__Proteobacteria	c__Betaproteobacteria	o__Rhodocyclales	f__Rhodocyclaceae	g__Methyloversatilis					0.00334896	0.00982175	0.108648																								0.00010017							6.46872e-05
p__Proteobacteria	c__Betaproteobacteria	o__Rhodocyclales	f__Rhodocyclaceae	g__Sulfuritalea					0.000669792		0.0356367
p__Proteobacteria	c__Betaproteobacteria	o__Rhodocyclales	f__Rhodocyclaceae	g__Zoogloea						0.000363769																				0.00010627
p__Proteobacteria	c__Betaproteobacteria	o__SBla14	f__	g__																									0.000387222											0.000133227
p__Proteobacteria	c__Betaproteobacteria	o__SC-I-84	f__	g__											0.00093985	0.00119474			0.000174201																				0.000660393
p__Proteobacteria	c__Deltaproteobacteria	o__	f__	g__												0.00238949			0.000174201	0.00177778								0.00129562	0.00135528	0.00031881	0.00407668	0.00390792	0.00337512	9.98303e-05	0.000200341		0.00353405	0.000597788	0.000330196	0.000266454	0.000413337	0.000388123	0.00658247	0.00205973	0.00157637
p__Proteobacteria	c__Deltaproteobacteria	o__Bdellovibrionales	f__Bacteriovoracaceae	g__			0.000281928						0.00125313						0.000261301												0.000173476	0.000213159					0.000203887		0.000165098			0.000129374			0.000165934
p__Proteobacteria	c__Deltaproteobacteria	o__Bdellovibrionales	f__Bacteriovoracaceae	g__Bacteriovorax												0.00119474													0.000677638		0.00199497	0.000994742	0.0008036	0.000399321			0.000407775		8.25491e-05	0.000266454	0.000688895		0.000459242	0.00113285	0.000663735
p__Proteobacteria	c__Deltaproteobacteria	o__Bdellovibrionales	f__Bdellovibrionaceae	g__									0.000179019				0.000575374												9.68054e-05			7.1053e-05								0.000133227					0.000165934
p__Proteobacteria	c__Deltaproteobacteria	o__Bdellovibrionales	f__Bdellovibrionaceae	g__Bdellovibrio		0.000833565	0.000281928			0.000727537			0.00196921	0.000402414	0.00281955	0.00358423		0.00164865	0.00479052									0.000107968			0.000520427	0.00184738	0.00032144				0.000883512	0.001893	0.000330196			0.001035	0.00122465	0.00092688	0.000580768
p__Proteobacteria	c__Deltaproteobacteria	o__Desulfobacterales	f__Desulfobacteraceae	g__									0.000358038											0.000192641
p__Proteobacteria	c__Deltaproteobacteria	o__Desulfobacterales	f__Desulfobacteraceae	g__Desulfococcus									0.000895095	0.000402414					0.000435502	0.00266667									0.000193611		8.67378e-05	7.1053e-05		0.000199661
p__Proteobacteria	c__Deltaproteobacteria	o__Desulfobacterales	f__Desulfobulbaceae	g__											0.00281955				0.000174201																		0.000135925
p__Proteobacteria	c__Deltaproteobacteria	o__Desulfobacterales	f__Nitrospinaceae	g__Nitrospina																																	0.000407775		0.000247647				0.000382702
p__Proteobacteria	c__Deltaproteobacteria	o__Desulfuromonadales	f__Desulfuromonadaceae	g__									0.000179019																								6.79625e-05
p__Proteobacteria	c__Deltaproteobacteria	o__GMD14H09	f__	g__								0.00165344	0.0028643		0.000469925	0.00119474			0.000783904											0.00010627	0.000260213		0.00096432	0.000199661			0.000475737	9.96314e-05	0.00090804	0.000266454		0.000388123	7.65404e-05	0.000205973	0.000746702
p__Proteobacteria	c__Deltaproteobacteria	o__MBNT15	f__	g__			0.000281928											0.000183184	0.000174201																		6.79625e-05
p__Proteobacteria	c__Deltaproteobacteria	o__MIZ46	f__	g__															0.000348402													0.000284212							0.000330196
p__Proteobacteria	c__Deltaproteobacteria	o__Myxococcales	f__	g__			0.00338314	0.00147131	0.000334896	0.000727537	0.000869187	0.00198413	0.00590763	0.000804829	0.00610902	0.00179211	0.00115075	0.00146547	0.00679383	0.00311111			0.000241779	0.000192641				0.000323904	0.000193611	0.00031881	0.00112759	0.00184738	0.00208936	9.98303e-05	0.00010017		0.00176702	0.000996314	0.00231138	0.000532907	0.000688895	0.000905621	0.00122465	0.00133883	0.0014934
p__Proteobacteria	c__Deltaproteobacteria	o__Myxococcales	f__0319-6G20	g__																																	0.000135925		8.25491e-05						8.29669e-05
p__Proteobacteria	c__Deltaproteobacteria	o__Myxococcales	f__Haliangiaceae	g__															0.000696803
p__Proteobacteria	c__Deltaproteobacteria	o__Myxococcales	f__Nannocystaceae	g__Nannocystis		0.000277855	0.00140964			0.000727537	0.00130378	0.00529101	0.00644468	0.0028169	0.00140977		0.0023015		0.00261301	0.00133333				0.000192641							0.000260213		0.00016072				0.00081555	0.000298894	8.25491e-05				7.65404e-05		8.29669e-05
p__Proteobacteria	c__Deltaproteobacteria	o__Myxococcales	f__Nannocystaceae	g__Plesiocystis		0.000277855	0.00338314	0.00245218	0.0113865	0.00618407	0.0152108	0.00363757	0.00733978	0.00523139	0.0277256	0.00477897	0.0189873	0.00274776	0.00600993	0.000444444				0.00173377		0.000996583					0.00104085	0.000213159	0.00096432	9.98303e-05			0.0016311	0.00199263	0.0105663		0.000413337	0.000194062	0.00382702	0.00195675	0.000580768
p__Proteobacteria	c__Deltaproteobacteria	o__Myxococcales	f__OM27	g__			0.000845785	0.000490436		0.000363769		0.000661376	0.00196921		0.00281955		0.000575374	0.000183184	0.000783904	0.00133333				0.000577923						0.00053135	0.000173476	0.000284212	0.00016072				0.00176702	0.000398525	0.00165098		0.000137779	0.00181124	0.000382702	0.00473738	0.00107857			0.00190528	0.00161031
p__Proteobacteria	c__Deltaproteobacteria	o__Myxococcales	f__Polyangiaceae	g__			0.000563857						0.000179019		0.000469925		0.00287687	0.00146547	0.00365822	0.000888889											0.000433689	0.000142106	0.00016072				0.0005437	0.000199263	0.00148588				0.00168389	0.000102987
p__Proteobacteria	c__Deltaproteobacteria	o__NB1-j	f__	g__															0.000174201												8.67378e-05	0.000284212							8.25491e-05
p__Proteobacteria	c__Deltaproteobacteria	o__NB1-j	f__JTB38	g__				0.000980873		0.000363769		0.000330688	0.000716076		0.00093985	0.00119474		0.0010991	0.000696803												8.67378e-05	0.0010658	0.00064288				0.00210684	9.96314e-05	0.000495295	0.000133227	0.000137779	0.000323436	0.00137773	0.00102987	0.00224011
p__Proteobacteria	c__Deltaproteobacteria	o__NB1-j	f__NB1-i	g__															8.71004e-05																		6.79625e-05	0.000498157							8.29669e-05
p__Proteobacteria	c__Deltaproteobacteria	o__PB19	f__	g__									0.000358038			0.000597372		0.000366367	8.71004e-05																										0.000165934			0.000544366	0.000715692
p__Proteobacteria	c__Deltaproteobacteria	o__Spirobacillales	f__	g__									0.000537057	0.00321932					0.000609703									0.000215936			0.000173476	0.00163422	0.00048216					0.000199263	0.000247647		0.000275558		0.00137773	0.000823893	0.000331868	0.00235357	0.00191755		0.000357846
p__Proteobacteria	c__Deltaproteobacteria	o__Sva0485	f__	g__						0.000727537
p__Proteobacteria	c__Deltaproteobacteria	o__Sva0853	f__	g__																											0.00225518	0.000426318	0.00176792				0.000611662	9.96314e-05	0.000330196				0.00122465	0.00102987	0.00489505
p__Proteobacteria	c__Deltaproteobacteria	o__Sva0853	f__JTB36	g__																																			0.000165098
p__Proteobacteria	c__Deltaproteobacteria	o__Syntrophobacterales	f__Syntrophobacteraceae	g__		0.000277855	0.000281928		0.000334896			0.00165344	0.0037594	0.000402414				0.0010991	0.00226461					0.000770564							0.00104085	0.000284212	0.00032144				0.00203887	0.000498157	0.000660393		0.000137779	0.000194062	0.000612323	0.000720906	0.0014934
p__Proteobacteria	c__Deltaproteobacteria	o__[Entotheonellales]	f__	g__																																			0.000247647
p__Proteobacteria	c__Epsilonproteobacteria	o__Campylobacterales	f__Campylobacteraceae	g__															8.71004e-05									0.00161952		0.00021254											0.000275558	0.000258749
p__Proteobacteria	c__Epsilonproteobacteria	o__Campylobacterales	f__Campylobacteraceae	g__Arcobacter				0.000490436											0.000435502				0.000967118	0.000192641				0.0444828	0.0373669	0.0139214	8.67378e-05			0.00958371	0.00460783	0.0034585	0.000407775		0.000825491	0.0225153	0.0314136	0.0358367		0.000102987
p__Proteobacteria	c__Gammaproteobacteria	Other	Other	Other			0.000281928		0.000669792			0.000661376	0.000179019		0.000469925		0.0023015		0.000261301									0.0181386	0.0146176	0.00626993	0.00572469	0.00284212	0.00546448	0.0032944	0.00240409	0.00222332	0.0212043	0.01893	0.00173353	0.00373035	0.00316892	0.00245812	0.00244929	0.0030896	0.00157637
p__Proteobacteria	c__Gammaproteobacteria	o__	f__	g__					0.000669792				0.000716076			0.00119474			0.000261301												0.00702576	0.00184738	0.00385728				0.00693217	0.00308857	0.00520059				0.0213548	0.00782698	0.00763295
p__Proteobacteria	c__Gammaproteobacteria	o__34P16	f__	g__					0.000669792	0.00145507	0.000434594		0.000358038															0.00842151	0.00793804	0.00520723	0.0223784	0.00390792	0.00064288	0.00169711	0.000601022	0.00247036	0.00312627	0.0015941	0.00272412	0.00119904	0.00289336	0.00232874	7.65404e-05
p__Proteobacteria	c__Gammaproteobacteria	o__Acidithiobacillales	f__	g__														0.000366367
p__Proteobacteria	c__Gammaproteobacteria	o__Aeromonadales	f__Aeromonadaceae	g__							0.00608431				0.000469925	0.000597372												0.000107968			8.67378e-05	0.000213159	0.00016072				0.000339812					0.000258749	0.000535783		0.000165934
p__Proteobacteria	c__Gammaproteobacteria	o__Alteromonadales	Other	Other		0.00055571	0.000563857	0.000490436					0.000537057		0.00093985		0.00115075	0.000732735	0.000348402									0.000755776	0.000290416	0.00063762	0.000607165	0.000994742	0.00016072	0.00189678	0.00310528	0.00197628	0.00265054	0.000996314	0.00148588	0.000532907	0.00110223	0.000258749	0.000841944	0.000720906	0.000497801
p__Proteobacteria	c__Gammaproteobacteria	o__Alteromonadales	f__	g__			0.000281928					0.000330688			0.000469925				0.00113231	0.00133333				0.000192641				0.000107968				7.1053e-05					0.000135925				0.000137779	0.000129374	7.65404e-05	0.00030896	8.29669e-05
p__Proteobacteria	c__Gammaproteobacteria	o__Alteromonadales	f__125ds10	g__																0.000444444										0.00021254													7.65404e-05
p__Proteobacteria	c__Gammaproteobacteria	o__Alteromonadales	f__211ds20	g__													0.00115075		0.000261301												0.000433689	0.000994742	0.00016072				0.000135925		0.000165098					0.000102987	0.000165934
p__Proteobacteria	c__Gammaproteobacteria	o__Alteromonadales	f__Alteromonadaceae	Other									0.000179019		0.000469925													0.000971712	0.00125847	0.00265675	0.0119698	0.0144948	0.00289296	0.00469202	0.00350596	0.00234684	0.00496126	0.00448341	0.00371471	0.000799361	0.000964453	0.00116437	0.0293915	0.00638517	0.00804779
p__Proteobacteria	c__Gammaproteobacteria	o__Alteromonadales	f__Alteromonadaceae	g__		0.000277855				0.000363769									0.000174201									0.0525804	0.0585673	0.0262487	0.0013878	0.00255791	0.00032144	0.556953	0.622158	0.625247	0.00265054	0.00269005	0.000742942	0.0181188	0.0366492	0.0240637	0.00290853	0.000514933	0.000829669
p__Proteobacteria	c__Gammaproteobacteria	o__Alteromonadales	f__Alteromonadaceae	g__Agarivorans					0.000334896										8.71004e-05																		0.000135925
p__Proteobacteria	c__Gammaproteobacteria	o__Alteromonadales	f__Alteromonadaceae	g__BD2-13																											0.000173476	0.000213159					0.00142721	0.000996314					0.000459242	0.000102987
p__Proteobacteria	c__Gammaproteobacteria	o__Alteromonadales	f__Alteromonadaceae	g__Candidatus Endobugula																																								0.000205973
p__Proteobacteria	c__Gammaproteobacteria	o__Alteromonadales	f__Alteromonadaceae	g__Cellvibrio																								0.0026992	0.00203291	0.0147715	0.00078064	0.000497371	0.00048216	0.000698812	0.00010017			0.00139484	0.000660393	0.00106581	0.000137779	0.000646872	0.0035974	0.000823893	0.000497801
p__Proteobacteria	c__Gammaproteobacteria	o__Alteromonadales	f__Alteromonadaceae	g__Glaciecola																								0.000431872	0.00116167	0.00031881	0.00182149	0.0012079		0.00169711	0.000300511	0.000370553	0.000747587	0.000996314			0.000275558	0.000129374	0.00153081	0.00123584	0.000663735
p__Proteobacteria	c__Gammaproteobacteria	o__Alteromonadales	f__Alteromonadaceae	g__HB2-32-21																													0.00016072		0.00010017	0.000123518	0.000611662		0.000247647
p__Proteobacteria	c__Gammaproteobacteria	o__Alteromonadales	f__Alteromonadaceae	g__HTCC2207																				0.000385282	0.000237812																							0.0016331
p__Proteobacteria	c__Gammaproteobacteria	o__Alteromonadales	f__Alteromonadaceae	g__Marinobacter																																	0.000203887						0.000382702
p__Proteobacteria	c__Gammaproteobacteria	o__Alteromonadales	f__Colwelliaceae	g__																								0.000431872	0.000290416	0.000850159				0.00539084	0.00631073	0.0041996				0.000133227	0.000137779	6.46872e-05
p__Proteobacteria	c__Gammaproteobacteria	o__Alteromonadales	f__Colwelliaceae	g__Thalassomonas					0.000334896							0.000597372		0.000183184										0.00129562	0.000871249	0.000956429	8.67378e-05	0.000852636					0.00027185	0.000597788	0.000247647	0.000532907	0.00220446	0.00174656	0.000918485	0.000102987	0.000248901
p__Proteobacteria	c__Gammaproteobacteria	o__Alteromonadales	f__HTCC2188	g__						0.000363769			0.000716076															0.000107968				0.000142106					0.000203887	0.000797051	0.00090804		0.000688895	0.000194062			0.000165934
p__Proteobacteria	c__Gammaproteobacteria	o__Alteromonadales	f__HTCC2188	g__HTCC		0.000277855	0.00225543	0.00343306	0.00167448		0.00217297		0.00196921		0.00986842	0.00358423	0.00575374	0.000366367	0.00304851						0.000237812	0.000427107		0.000323904	0.000677638	0.00053135	0.00242866	0.00575529	0.00305368	0.000499151	0.000300511	0.000988142	0.00611662	0.00538009	0.00767707		0.000413337	0.000646872	0.00482204	0.00257467	0.0114494				0.000715692
p__Proteobacteria	c__Gammaproteobacteria	o__Alteromonadales	f__J115	g__																																			0.000247647
p__Proteobacteria	c__Gammaproteobacteria	o__Alteromonadales	f__OM60	g__		0.00111142	0.0019735	0.00147131	0.000669792	0.00254638	0.000434594	0.00165344	0.00411744	0.000804829	0.0037594	0.00179211	0.00402762	0.0010991	0.00235171					0.000577923					9.68054e-05		0.000346951	0.00220264	0.00032144				0.0038059	0.001893	0.00115569	0.000133227	0.000137779	0.000517498	0.00160735	0.000720906	0.0014934
p__Proteobacteria	c__Gammaproteobacteria	o__Alteromonadales	f__OM60	g__Congregibacter																				0.000385282
p__Proteobacteria	c__Gammaproteobacteria	o__Alteromonadales	f__Shewanellaceae	g__Shewanella											0.000469925														0.000774443	0.00010627	0.00477058	0.0012079	0.0315011			0.000988142	0.00312627	0.00428415	0.00214628			6.46872e-05	0.00168389	0.000102987	0.000331868
p__Proteobacteria	c__Gammaproteobacteria	o__Alteromonadales	f__[Chromatiaceae]	Other																								0.000647808	0.000484027	0.000743889		0.000568424	0.00032144	0.000598982			0.000475737	9.96314e-05	8.25491e-05	0.000532907	0.000137779	0.000258749	0.00114811	0.00030896	0.000165934
p__Proteobacteria	c__Gammaproteobacteria	o__Alteromonadales	f__[Chromatiaceae]	g__											0.00140977													0.00161952	0.00154889	0.000956429	0.000346951	0.00206054		0.000798642		0.000247036	0.000883512	0.000199263	0.000577844	0.00186517	0.0026178	0.00142312	0.000688863	0.00102987	0.000414834
p__Proteobacteria	c__Gammaproteobacteria	o__Alteromonadales	f__[Chromatiaceae]	g__Rheinheimera																								0.00248326	0.00387222	0.00393199	0.0298378	0.0223106	0.0231437		0.000601022	0.000370553	0.00992252	0.012155	0.0089153	0.00319744	0.00372003	0.00194062	0.00857252	0.0136972	0.00995603
p__Proteobacteria	c__Gammaproteobacteria	o__Chromatiales	Other	Other				0.000980873
p__Proteobacteria	c__Gammaproteobacteria	o__Chromatiales	f__	g__			0.000845785		0.000334896	0.00218261	0.00130378		0.00322234	0.00120724	0.00422932	0.0041816	0.00517837	0.000549551	0.00766484	0.00133333		0.000287853								0.00010627	0.000867378	0.00156317	0.00128576				0.00305831	0.00239115	0.00313687		0.000137779	0.000194062	0.00130119	0.00195675	0.000746702
p__Proteobacteria	c__Gammaproteobacteria	o__Chromatiales	f__Chromatiaceae	g__		0.00055571		0.00343306		0.000363769	0.000434594		0.000358038			0.00179211		0.000549551	0.00104521	0.00355556			0.000241779	0.000385282							0.000173476	0.000355265		9.98303e-05		0.000123518	0.00027185	0.000498157	0.000412746			0.000194062	0.000306162	0.000102987
p__Proteobacteria	c__Gammaproteobacteria	o__Chromatiales	f__Chromatiaceae	g__Halochromatium																																							0.00176043		0.000912636
p__Proteobacteria	c__Gammaproteobacteria	o__Chromatiales	f__Ectothiorhodospiraceae	g__		0.00055571				0.000363769									0.000261301													7.1053e-05											7.65404e-05
p__Proteobacteria	c__Gammaproteobacteria	o__Chromatiales	f__Ectothiorhodospiraceae	g__Thioalkalivibrio																										0.00010627	8.67378e-05		0.00032144					9.96314e-05	8.25491e-05				7.65404e-05	0.000102987
p__Proteobacteria	c__Gammaproteobacteria	o__Enterobacteriales	f__Enterobacteriaceae	Other			0.00169157	0.000980873					0.000716076					0.000915919	0.000958105									0.000215936			0.000173476	0.000355265	0.00305368				0.000679625	0.00149447	0.000165098				0.00107157	0.00185376	0.000746702
p__Proteobacteria	c__Gammaproteobacteria	o__Enterobacteriales	f__Enterobacteriaceae	g__		0.00277855	0.00366507	0.00931829	0.000334896		0.000434594		0.00214823				0.000575374	0.00238139	0.00278721	0.000444444											0.000346951	0.000497371	0.00016072					0.00259042					0.000995025	0.0099897	0.000663735
p__Proteobacteria	c__Gammaproteobacteria	o__Enterobacteriales	f__Enterobacteriaceae	g__Citrobacter																																								0.000205973
p__Proteobacteria	c__Gammaproteobacteria	o__Enterobacteriales	f__Enterobacteriaceae	g__Gluconacetobacter																																							7.65404e-05	0.00030896
p__Proteobacteria	c__Gammaproteobacteria	o__Enterobacteriales	f__Enterobacteriaceae	g__Yersinia					0.000334896								0.000575374
p__Proteobacteria	c__Gammaproteobacteria	o__HTCC2188	f__	g__									0.000179019			0.000597372															8.67378e-05								8.25491e-05						0.000414834
p__Proteobacteria	c__Gammaproteobacteria	o__HTCC2188	f__HTCC2089	g__		0.000277855	0.000281928	0.0053948		0.000363769			0.00125313		0.00140977			0.000549551	0.00148071												0.00173476	0.000994742	0.00096432				0.0016311	0.00179336	0.00107314			0.000388123	0.00130119	0.00061792	0.00373351
p__Proteobacteria	c__Gammaproteobacteria	o__Legionellales	f__	g__				0.00294262				0.00132275	0.00340136	0.00120724			0.00115075	0.000183184													0.00225518	0.00596845	0.0008036	0.000199661			0.00237869	0.000797051	0.00132079			6.46872e-05	0.000995025	0.000720906	0.0017423
p__Proteobacteria	c__Gammaproteobacteria	o__Legionellales	f__Coxiellaceae	g__							0.00217297		0.000537057				0.00115075		0.000174201	0.000888889								0.000323904	9.68054e-05	0.00021254	0.000173476	0.000142106			0.00010017	0.000370553	0.000135925	0.00149447	0.00140333	0.000133227	0.000413337	0.000452811	0.000459242	0.00185376	0.000331868		0.000191755
p__Proteobacteria	c__Gammaproteobacteria	o__Legionellales	f__Coxiellaceae	g__Aquicella																																	0.00027185								0.000248901
p__Proteobacteria	c__Gammaproteobacteria	o__Legionellales	f__Francisellaceae	Other																												0.000568424								0.000133227					0.000165934
p__Proteobacteria	c__Gammaproteobacteria	o__Legionellales	f__Francisellaceae	g__																								0.000863744		0.000956429		0.0401449					0.00027185			0.0221156		0.000646872		0.000205973	0.000580768
p__Proteobacteria	c__Gammaproteobacteria	o__Legionellales	f__Francisellaceae	g__Francisella																								0.000971712	0.000387222								0.00183499	0.000498157				6.46872e-05		0.000411946	0.000331868
p__Proteobacteria	c__Gammaproteobacteria	o__Legionellales	f__Legionellaceae	g__									0.000179019						8.71004e-05										9.68054e-05		8.67378e-05	0.000213159	0.00048216	9.98303e-05		0.000123518	0.000611662	0.00259042	0.00123824			0.000452811	7.65404e-05	0.000720906	0.000331868
p__Proteobacteria	c__Gammaproteobacteria	o__Legionellales	f__Legionellaceae	g__Legionella							0.000869187		0.000537057		0.00281955				0.000174201					0.000192641				0.000107968	0.000290416	0.000743889	0.000520427	0.00113685	0.00016072	9.98303e-05			0.00183499	0.00119558	0.00123824	0.000266454		0.000905621	0.00191351	0.00226571	0.000912636
p__Proteobacteria	c__Gammaproteobacteria	o__Legionellales	f__Legionellaceae	g__Tatlockia																																		0.000199263	8.25491e-05
p__Proteobacteria	c__Gammaproteobacteria	o__Methylococcales	f__	g__					0.000334896	0.00291015																											6.79625e-05	0.000498157
p__Proteobacteria	c__Gammaproteobacteria	o__Methylococcales	f__Methylococcaceae	g__																																	0.000747587
p__Proteobacteria	c__Gammaproteobacteria	o__Oceanospirillales	Other	Other																									0.000193611		0.000954116	0.000355265	0.00016072	0.000199661	0.000701192	0.000123518	0.000407775	0.000199263	0.000577844				0.00168389	0.000720906	0.000331868
p__Proteobacteria	c__Gammaproteobacteria	o__Oceanospirillales	f__	g__																											0.000173476				0.000200341	0.000247036					0.000275558								0.000715692
p__Proteobacteria	c__Gammaproteobacteria	o__Oceanospirillales	f__Alcanivoracaceae	g__Alcanivorax																												0.000426318					0.000135925	0.000498157	0.000247647				7.65404e-05
p__Proteobacteria	c__Gammaproteobacteria	o__Oceanospirillales	f__Halomonadaceae	g__									0.000716076																	0.00010627	0.000173476	0.000142106	0.00048216								0.000275558	0.000258749	0.000229621	0.000205973	0.000580768
p__Proteobacteria	c__Gammaproteobacteria	o__Oceanospirillales	f__Halomonadaceae	g__Candidatus Portiera									0.00143215		0.00140977		0.000575374		0.000609703					0.000385282	0.00142687	0.000711845					0.000260213	0.000355265	0.00016072				0.000747587	0.00109595	8.25491e-05				0.000229621	0.00030896	0.000331868			0.000544366	0.000178923
p__Proteobacteria	c__Gammaproteobacteria	o__Oceanospirillales	f__Oceanospirillaceae	Other																												0.000355265	0.00032144				6.79625e-05							0.000102987	8.29669e-05
p__Proteobacteria	c__Gammaproteobacteria	o__Oceanospirillales	f__Oceanospirillaceae	g__																										0.00010627		0.000142106	0.00016072	0.000499151		0.000247036	0.000339812	9.96314e-05			0.000137779	6.46872e-05
p__Proteobacteria	c__Gammaproteobacteria	o__Oceanospirillales	f__Oceanospirillaceae	g__Marinobacterium																								0.000107968	9.68054e-05	0.00021254	0.00078064	0.000994742					0.000407775	9.96314e-05	0.000247647			0.000129374	0.00214313	0.00030896	0.000829669
p__Proteobacteria	c__Gammaproteobacteria	o__Oceanospirillales	f__Oceanospirillaceae	g__Marinomonas																				0.000192641						0.00042508					0.00010017		0.00027185		0.000165098				0.000153081
p__Proteobacteria	c__Gammaproteobacteria	o__Oceanospirillales	f__Oceanospirillaceae	g__Neptunomonas																								0.000755776	0.000871249	0.00010627						0.000123518					0.000413337	0.00135843
p__Proteobacteria	c__Gammaproteobacteria	o__Oceanospirillales	f__Oceanospirillaceae	g__Oleibacter																								0.0381127	0.0848984	0.0148778	0.0395524	0.0173369	0.00498232	0.000598982	0.0010017	0.00358202	0.184382	0.0692438	0.0240218	0.0127898	0.0184624	0.0155896	0.0120934	0.0164779	0.0136066
p__Proteobacteria	c__Gammaproteobacteria	o__Oceanospirillales	f__Saccharospirillaceae	g__Reinekea																									0.000193611					9.98303e-05	0.000500851						0.000137779
p__Proteobacteria	c__Gammaproteobacteria	o__Oceanospirillales	f__Saccharospirillaceae	g__Saccharospirillum																										0.00010627					0.000200341	0.000370553			8.25491e-05	0.000266454
p__Proteobacteria	c__Gammaproteobacteria	o__PYR10d3	f__	g__																																	0.000135925
p__Proteobacteria	c__Gammaproteobacteria	o__Pseudomonadales	Other	Other												0.000597372					0.0237618	0.0345423
p__Proteobacteria	c__Gammaproteobacteria	o__Pseudomonadales	f__Moraxellaceae	g__															0.000435502									0.000971712	0.000193611		0.00355625	0.0022737	0.0220186	9.98303e-05	0.000601022	0.000247036	0.00625255	0.00637641	0.00148588	0.000133227		6.46872e-05	0.00352086	0.00195675	0.000497801
p__Proteobacteria	c__Gammaproteobacteria	o__Pseudomonadales	f__Moraxellaceae	g__Acinetobacter																																						0.000582185
p__Proteobacteria	c__Gammaproteobacteria	o__Pseudomonadales	f__Moraxellaceae	g__Alkanindiges																	0.00200401							0.000431872	0.00106486	0.00063762					0.000601022				0.000660393	0.000266454
p__Proteobacteria	c__Gammaproteobacteria	o__Pseudomonadales	f__Moraxellaceae	g__Enhydrobacter																								0.00140358										9.96314e-05	0.00577844			0.000129374
p__Proteobacteria	c__Gammaproteobacteria	o__Pseudomonadales	f__Moraxellaceae	g__Perlucidibaca																								0.000323904			8.67378e-05		0.00032144	9.98303e-05
p__Proteobacteria	c__Gammaproteobacteria	o__Pseudomonadales	f__Moraxellaceae	g__Psychrobacter																			0.000241779	0.00115585
p__Proteobacteria	c__Gammaproteobacteria	o__Pseudomonadales	f__Pseudomonadaceae	Other			0.000281928											0.000366367			0.000286287	0.00172712		0.000192641				0.00118765	0.000968054	0.00127524	0.000433689	0.000355265	0.00032144	0.00119796	0.000701192	0.000864625	0.000475737	9.96314e-05	0.000165098	0.000666134	0.00110223	0.00116437	0.000382702	0.000720906	0.000165934		0.000383509	0.000272183
p__Proteobacteria	c__Gammaproteobacteria	o__Pseudomonadales	f__Pseudomonadaceae	g__		0.000277855	0.000563857	0.00196175	0.000334896				0.000537057	0.000402414			0.000575374	0.00128229	0.000696803		0.00515316	0.00374208						0.000755776	0.000677638	0.00138151	0.000433689		0.00048216	0.000898473	0.000901533	0.000247036	6.79625e-05	9.96314e-05	8.25491e-05	0.000799361	0.000413337	0.000582185			0.000248901				0.000178923
p__Proteobacteria	c__Gammaproteobacteria	o__Pseudomonadales	f__Pseudomonadaceae	g__Pseudomonas	0.142857	0.00694637	0.0428531	0.0132418	0.00133958	0.00181884	0.00173837	0.0138889	0.00143215	0.122736	0.00469925	0.000597372	0.00632911	0.0509251	0.0182911	0.00844444	0.101918	0.0929764	0.00265957	0.0032749	0.000475624			0.0382207	0.0438529	0.0138151	0.0376442	0.0302686	0.0498232	0.00828591	0.0074126	0.00778162	0.0339133	0.0353691	0.0398712	0.011191	0.0078534	0.0102853	0.0251052	0.069104	0.0155148	0.00309327	0.0084372	0.000272183
p__Proteobacteria	c__Gammaproteobacteria	o__Thiohalorhabdales	f__	g__					0.000334896				0.00143215							0.00222222												0.000284212					6.79625e-05		8.25491e-05				7.65404e-05		8.29669e-05
p__Proteobacteria	c__Gammaproteobacteria	o__Thiotrichales	f__Piscirickettsiaceae	g__			0.00169157	0.00343306	0.000334896	0.00254638	0.00130378	0.000330688	0.00644468		0.00657895	0.00119474	0.00863061	0.00146547	0.00714223	0.000444444				0.000192641					0.000290416		0.00130107	0.000426318	0.00064288	0.000399321			0.00231072	0.00478231	0.00247647	0.000133227			7.65404e-05	0.000102987	0.00107857
p__Proteobacteria	c__Gammaproteobacteria	o__Thiotrichales	f__Piscirickettsiaceae	g__Methylophaga			0.000281928												8.71004e-05
p__Proteobacteria	c__Gammaproteobacteria	o__Thiotrichales	f__Thiotrichaceae	g__				0.000490436					0.000179019						8.71004e-05
p__Proteobacteria	c__Gammaproteobacteria	o__Vibrionales	f__Pseudoalteromonadaceae	Other																																		9.96314e-05			0.000137779
p__Proteobacteria	c__Gammaproteobacteria	o__Vibrionales	f__Pseudoalteromonadaceae	g__Pseudoalteromonas				0.000490436	0.00167448	0.00254638	0.000869187				0.00140977	0.00119474	0.000575374						0.000241779	0.000192641				0.307601	0.278606	0.482359	0.00234192	0.00298423	0.0225008	0.010582	0.00771311	0.00333498	0.00829142	0.00627678	0.00726432	0.251132	0.23326	0.201954	0.00688863	0.00329557	0.00165934			0.000272183
p__Proteobacteria	c__Gammaproteobacteria	o__Vibrionales	f__Vibrionaceae	g__Vibrio						0.000363769	0.00130378				0.00657895	0.00119474	0.0109321						0.000241779	0.000385282				0.000107968	0.000387222						0.00010017		6.79625e-05			0.000133227	0.000137779	0.001035				6.7245e-05
p__Proteobacteria	c__Gammaproteobacteria	o__Xanthomonadales	f__Sinobacteraceae	g__				0.00245218	0.00267917	0.000363769		0.000661376	0.00250627		0.00469925	0.0041816	0.00345224	0.00201502	0.00191621	0.000444444									9.68054e-05		8.67378e-05	7.1053e-05					0.000339812	0.000199263	0.000165098		0.000275558	6.46872e-05			0.000165934			0.000544366	0.000536769
p__Proteobacteria	c__Gammaproteobacteria	o__Xanthomonadales	f__Xanthomonadaceae	Other				0.00147131
p__Proteobacteria	c__Gammaproteobacteria	o__Xanthomonadales	f__Xanthomonadaceae	g__		0.00611281	0.003947	0.00931829	0.00167448	0.00109131	0.00173837	0.00165344	0.019334	0.00764588	0.00516917	0.00238949	0.0120829	0.00183184	0.00714223	0.00888889	0.000286287		0.000241779	0.000770564		0.000142369		0.000215936		0.00010627	0.00242866	0.0010658	0.00144648	9.98303e-05			0.00251461	0.00338747	0.0113918			6.46872e-05	0.000918485	0.00092688	0.000829669			0.0016331	0.000715692
p__Proteobacteria	c__Gammaproteobacteria	o__Xanthomonadales	f__Xanthomonadaceae	g__Arenimonas																	0.000286287												0.00064288
p__Proteobacteria	c__Gammaproteobacteria	o__Xanthomonadales	f__Xanthomonadaceae	g__Dokdonella		0.000277855	0.000845785						0.00393842	0.000804829	0.000469925				0.00165491																									0.000205973
p__Proteobacteria	c__Gammaproteobacteria	o__Xanthomonadales	f__Xanthomonadaceae	g__Lysobacter			0.000281928	0.00343306					0.00107411		0.00140977				0.000871004		0.000286287	0.000575705									8.67378e-05						0.000135925	0.000298894
p__Proteobacteria	c__Gammaproteobacteria	o__Xanthomonadales	f__Xanthomonadaceae	g__Stenotrophomonas													0.0023015																						8.25491e-05				0.000153081	0.00102987
p__Proteobacteria	c__Gammaproteobacteria	o__[Marinicellales]	f__[Marinicellaceae]	g__		0.00416782	0.00535664	0.000980873	0.00133958	0.00291015		0.00628307	0.00393842	0.0028169	0.00469925	0.00597372	0.00115075	0.00293094	0.00749064									0.000971712	0.000677638	0.00031881	0.0013878	0.00213159	0.00128576	0.000399321	0.000500851	0.000123518	0.00591274	0.001893	0.00272412	0.000133227	0.000551116	0.00071156	0.00275545	0.00102987	0.000580768				0.000357846
p__Proteobacteria	c__Gammaproteobacteria	o__[Marinicellales]	f__[Marinicellaceae]	g__Marinicella		0.00138927	0.0019735	0.00294262	0.000334896			0.00231481	0.0252417	0.0104628	0.00140977	0.00119474		0.000183184	0.00400662	0.00133333			0.000241779			0.000142369																			0.000248901
p__Proteobacteria	c__TA18	o__CV90	f__	g__									0.000537057						0.000348402					0.000577923									0.00032144
p__Proteobacteria	c__TA18	o__PHOS-HD29	f__	g__					0.000334896				0.000179019					0.000366367	0.000348402					0.000385282					0.000193611					0.000299491			0.000135925	0.000298894				6.46872e-05			0.000663735
p__SR1	c__	o__	f__	g__		0.00194498	0.00563857						0.00895095	0.0108652				0.0010991	0.00365822	0.000444444																			0.000577844
p__Spirochaetes	c__[Leptospirae]	o__[Leptospirales]	f__Leptospiraceae	g__Leptospira																											0.000260213						0.000135925	0.000298894
p__TM6	c__F38	o__	f__	g__																																						6.46872e-05	7.65404e-05	0.00030896
p__TM6	c__SJA-4	o__	f__	g__										0.000402414				0.000183184	0.000348402																		0.000407775	0.000298894	0.00107314
p__TM6	c__SJA-4	o__YJF2-48	f__	g__																																			8.25491e-05								0.000575264
p__TM7	c__TM7-1	o__	f__	g__									0.000358038		0.00093985				0.00104521												0.000520427						0.000135925
p__Tenericutes	c__Mollicutes	o__	f__	g__									0.000179019						0.000174201																		0.000135925
p__Tenericutes	c__Mollicutes	o__Acholeplasmatales	f__Acholeplasmataceae	g__Acholeplasma																																	0.000135925							0.000102987	8.29669e-05
p__Verrucomicrobia	c__Opitutae	o__	f__	g__						0.000363769			0.000716076		0.000469925		0.0023015		0.000174201												8.67378e-05	0.000284212	0.00096432				0.000679625	0.00069742	0.000660393	0.00039968		6.46872e-05			0.000580768
p__Verrucomicrobia	c__Opitutae	o__Opitutales	f__Opitutaceae	g__Opitutus					0.000334896				0.000179019		0.00093985	0.000597372	0.000575374					0.000287853			0.000237812	0.000142369		0.000215936	0.000193611	0.00042508	0.00104085	0.000497371					0.00299035	0.00129521	0.00189863	0.000133227		0.00071156	0.000229621	0.000411946	0.000248901
p__Verrucomicrobia	c__Opitutae	o__Puniceicoccales	f__Puniceicoccaceae	g__Coraliomargarita									0.000895095																		8.67378e-05	0.000568424	0.00016072				0.000679625	0.000398525					7.65404e-05
p__Verrucomicrobia	c__Opitutae	o__[Cerasicoccales]	f__[Cerasicoccaceae]	g__							0.000434594											0.000575705	0.000241779	0.000192641	0.0078478	0.000854214		0.000107968	0.000193611	0.00042508	0.00277561	0.00298423	0.00144648				0.00292239	0.0031882	0.00363216			0.000582185	0.0035974	0.00216272	0.00481208			0.0016331	0.00107354
p__Verrucomicrobia	c__Verruco-5	o__LD1-PB3	f__LD1-PA34	g__																																			0.000247647
p__Verrucomicrobia	c__Verruco-5	o__WCHB1-41	f__	g__																																	0.000135925
p__Verrucomicrobia	c__Verrucomicrobiae	o__Verrucomicrobiales	f__Verrucomicrobiaceae	g__		0.00166713	0.000563857	0.000980873		0.00181884	0.000434594		0.00232725	0.00201207	0.000469925			0.0010991	0.00243881	0.000444444	0.000858861	0.000575705	0.000483559	0.000192641	0.00142687	0.00128132		0.000755776	0.000774443	0.00021254	0.00494405	0.00390792	0.00208936	0.000399321		0.000123518	0.000135925	0.00328784	0.00140333	0.000532907	0.000137779	0.000388123	0.00329124	0.00257467	0.00190824			0.000272183	0.000357846
p__Verrucomicrobia	c__Verrucomicrobiae	o__Verrucomicrobiales	f__Verrucomicrobiaceae	g__Haloferula																											0.000520427	0.000497371
p__Verrucomicrobia	c__Verrucomicrobiae	o__Verrucomicrobiales	f__Verrucomicrobiaceae	g__Luteolibacter									0.000537057																	0.00021254		7.1053e-05							8.25491e-05				0.000382702	0.00030896
p__Verrucomicrobia	c__Verrucomicrobiae	o__Verrucomicrobiales	f__Verrucomicrobiaceae	g__MSBL3		0.000277855	0.00112771					0.00132275	0.00179019		0.000469925			0.00164865	0.000958105												0.000173476	0.00113685	0.00064288				6.79625e-05	0.00119558	0.000247647		0.000413337	0.000258749	0.000765404	0.00247168	0.000580768
p__Verrucomicrobia	c__Verrucomicrobiae	o__Verrucomicrobiales	f__Verrucomicrobiaceae	g__Prosthecobacter		0.000277855	0.000563857	0.00196175		0.000363769		0.000661376	0.00268528	0.0028169	0.000469925	0.000597372		0.000366367	0.00243881	0.000444444	0.00200401		0.000483559					0.000647808	9.68054e-05	0.00053135	0.0013878	0.000639477	0.00257152	0.000399321	0.000200341	0.000247036	0.00122332	0.000199263	0.00148588	0.000799361	0.000688895	0.0020053	0.000995025	0.00164779	0.000663735			0.000816549	0.000357846
p__Verrucomicrobia	c__Verrucomicrobiae	o__Verrucomicrobiales	f__Verrucomicrobiaceae	g__Verrucomicrobium													0.000575374	0.000183184	8.71004e-05		0.00171772	0.00518135	0.00169246	0.000192641				0.000107968	0.000193611	0.000743889	0.00078064		0.00048216	9.98303e-05	0.00010017	0.000123518	0.000951475	0.000597788	0.00148588	0.000133227	0.000413337	0.000582185	7.65404e-05	0.00102987	0.000165934			0.000544366	0.000715692
p__Verrucomicrobia	c__[Methylacidiphilae]	o__Methylacidiphilales	f__LD19	g__						0.000363769									0.000174201		0.00114515	0.00287853	0.00193424	0.000192641	0.000475624	0.000569476		0.000215936			0.000173476			9.98303e-05			0.000339812	0.00069742	0.000165098					0.00030896	8.29669e-05			0.00381056	0.002326
p__Verrucomicrobia	c__[Methylacidiphilae]	o__S-BQ2-57	f__	g__									0.000358038
p__Verrucomicrobia	c__[Pedosphaerae]	o__	f__	g__									0.000179019		0.000469925																0.000346951	7.1053e-05		9.98303e-05				0.000797051							0.000331868
p__Verrucomicrobia	c__[Pedosphaerae]	o__[Pedosphaerales]	Other	Other														0.000366367																					0.000165098
p__Verrucomicrobia	c__[Pedosphaerae]	o__[Pedosphaerales]	f__	g__			0.000281928	0.00245218	0.00502344	0.00400146	0.00391134	0.000330688	0.00268528		0.00281955	0.0119474	0.00115075	0.000366367	0.00165491	0.000888889				0.000192641				0.000215936			0.00173476	0.00113685	0.00048216		0.000300511		0.000407775	0.0015941	0.00148588	0.000266454		0.00142312	0.00214313	0.00123584	0.00224011
p__Verrucomicrobia	c__[Pedosphaerae]	o__[Pedosphaerales]	f__Ellin515	g__															0.000174201																		0.000135925
p__Verrucomicrobia	c__[Pedosphaerae]	o__[Pedosphaerales]	f__Ellin517	g__					0.000334896				0.000716076						8.71004e-05	0.000444444				0.000192641								7.1053e-05										0.000129374
p__Verrucomicrobia	c__[Pedosphaerae]	o__[Pedosphaerales]	f__R4-41B	g__									0.000537057						8.71004e-05				0.000483559					0.000431872	0.000387222	0.00031881	0.000607165	7.1053e-05					0.00027185		8.25491e-05		0.000964453	0.00109968		0.00030896					0.000357846
p__Verrucomicrobia	c__[Spartobacteria]	o__[Chthoniobacterales]	f__[Chthoniobacteraceae]	g__									0.000895095	0.000402414	0.00281955			0.000366367	8.71004e-05					0.000192641					9.68054e-05		0.000173476	7.1053e-05	0.00192864				0.000611662		0.00115569			0.000258749	0.000688863	0.000720906	0.000497801
p__Verrucomicrobia	c__[Spartobacteria]	o__[Chthoniobacterales]	f__[Chthoniobacteraceae]	g__Candidatus Xiphinematobacter		0.000277855	0.000281928			0.000727537	0.00260756		0.000895095	0.000804829				0.00201502	0.00104521	0.00177778	0.00143143	0.00115141	0.00483559	0.000770564				0.000431872	0.000484027	0.00063762	8.67378e-05			0.000499151	0.00010017		0.000135925	9.96314e-05		0.00133227	0.000275558	0.000194062			0.000331868	6.7245e-05		0.00108873	0.00143138
p__WS3	c__PRR-12	o__Sediment-1	f__	g__															0.000261301
[truncated: 2 more columns]
