# Supplementary material for: Influence of Chlorination and Choice of Materials on Fouling in Cooling Water System under Brackish Seawater Conditions
Source: Materials (Basel). 2016 Jun 15;9(6):475. doi: 10.3390/ma9060475 (PMC5456818; doi:10.3390/ma9060475)
Supplement: Supplementary file 1 [file materials-09-00475-s001.zip › TableS3.xlsx]

## Sheet: Archaea
Table S3. The archaeal community composition to genus level.																														Chlorinated
					Non-chlorinated
					SMO 1 month			SMO 3 months			I-1601 month			I-160 3 months			Ti 1 month			Ti 3 months			Water in		Water in 1 month		Water in 3 months			SMO 1 month			SMO 3 months			I-1601 month			I-160 3 months			Ti 1 month			Ti 3 months			Water in
Phylum	Class	Order	Family	Genus	A	B	C	A	B	C	A	B	C	A	B	C	A	B	C	A	B	C	A	B	A	B	A	B		A	B	C	A	B	C	A	B	C	A	B	C	A	B	C	A	B	C	A	B
p__Crenarchaeota	c__MBGB	o__	f__	g__	0.0348119	0.0209986	0.0363806	0.00445389	0.00344246	0.0051718	0.0102963	0.00810841	0.00483345	0.00989283		0.00470617	0.0154002	0.0172777	0.00722784	0.00089299		0.0100895	0.0011	0.0006	0.0035	0.0038	0.000210334	0.000801808									0.0112905					0.206441
	c__MCG	Other	Other	Other		0.000466636		0.000959298	0.000421526	0.00029723	0.000313913	0.000170107	0.000174703	0.00115416	0.000723822	0.000724026	0.000252461	0.000175408	6.39632e-05	0.00104182	0.0003108	0.000614143	0.0004	0.0002	0.0002	0.0001						0.000213995
		o__	f__	g__	0.0393038	0.0545964	0.0382463	0.0388516	0.0133483	0.0274046	0.0311401	0.0298254	0.0255649	0.12737	0.0216342	0.0436829	0.0248254	0.0303456	0.0184214	0.0182319	0.0302642	0.0433409	0.0316	0.0414	0.0224	0.0611	0.000981561	0.00102048		0.999335							3.28213e-05	0.200718		0.996305	3.32049e-05		0.00414236
		o__B10	f__	g__	0.205503	0.112459	0.119869	0.223311	0.225095	0.0939841	0.196321	0.123838	0.149138	0.216735	0.181358	0.1655	0.116721	0.207946	0.125304	0.132014	0.249301	0.189156	0.112	0.1021	0.1411	0.2376	0.0036458	0.00736205		4.43557e-05		0.587417			0.00503069							2.62881e-05					0.111806
		o__pGrfC26	f__	g__	0.170129	0.070462	0.111007	0.210429	0.202543	0.109499	0.12274	0.119245	0.0992313	0.190354	0.147981	0.1798	0.0901288	0.171637	0.0894845	0.274967	0.001554	0.139674	0.1224	0.1193	0.1185	0.1338	0.00336535	0.00386326				0.000385192			0.00623299		0.236084	0.12899					0.0503565				0.18061
	c__Thaumarchaeota	o__Cenarchaeales	f__Cenarchaeaceae	Other					0.000632289		0.000125565	0.000396915	5.82343e-05	0.00016488	0.000321699	0.000120671	0.000252461	8.77039e-05	0.000127926	0.000297663	0.0001554			0.0001							3.39455e-05		0.000181712	5.50979e-05	3.16396e-05				7.2157e-05		3.32049e-05	2.62881e-05			2.55977e-05	9.48182e-05	0.00026062
				g__	0.00336889	0.0107326	0.00373134	0.0022612	0.00358297	0.00677684	0.00696886	0.00601043	0.00739576	0.00436933	0.0203474	0.0076626	0.00950938	0.00657779	0.00741973	0.0028278	0.00742036	0.00579049	0.0076	0.0065	0.0063	0.0004	0.00623992	0.00728916			0.00179911	0.00184036	0.00875854	0.00553734	0.00882744	0.00657584	0.00479191	0.00528731	0.0117616		0.00388498	0.00791272	0.00101446		0.00409563	0.000426682	0.00590739	0.0691133
				g__Nitrosopumilus	0.476698	0.648157	0.639925	0.403933	0.516088	0.730353	0.605161	0.690406	0.692348	0.315993	0.551552	0.547303	0.721283	0.52903	0.730139	0.474327	0.698951	0.555097	0.6792	0.7013	0.6491	0.1263	0.975181	0.966105			0.998099	0.114145	0.97754	0.841676	0.961336	0.993385	0.444105	0.665004	0.988142	0.00369458	0.454443	0.785594	0.543157		0.995853	0.0820177	0.701416
			f__SAGMA-X	g__
		o__Nitrososphaerales	f__Nitrososphaeraceae	Other				6.85213e-05												0.000148832
				g__				6.85213e-05		0.000118892												8.77347e-05
				g__Candidatus Nitrososphaera	0.00449186	0.0149323	0.00326493	0.0143895	0.00196712	0.00321008	0.000439478	0.000113404	0.000349406	0.0262984		0.00971401		0.000175408	6.39632e-05	0.0251526		0.004299		0.0002	0.0364	0.2792		7.28916e-05
p__Euryarchaeota	c__ANME-1	o__	f__	g__																			0.0009
	c__DSEG	o__ArcA07	f__	g__	0.000561482							5.67022e-05														0.0036	7.01115e-05
		o__DHVE3	f__	g__						5.9446e-05														0.0001		0.0014
	c__Halobacteria	o__Halobacteriales	f__Halobacteriaceae	g__Haloferax						0.000237784												8.77347e-05
	c__Methanobacteria	o__Methanobacteriales	f__Methanobacteriaceae	g__Methanobacterium		0.000933271		6.85213e-05		0.000178338				0.000494641											0.0001
	c__Methanomicrobia	o__Methanocellales	f__Methanocellaceae	g__Methanocella				0.000205564		0.000118892									0.000127926			0.000614143				0.0001
		o__Methanomicrobiales	f__	g__	0.000561482					0.000237784			0.000582343						0.000127926	0.0144367				0.0004
			f__Methanomicrobiaceae	Other				6.85213e-05							8.04246e-05
				g__		0.000933271		0.000205564	0.000913306	0.000475568	0.000125565	0.000567022	0.00133939	0.00313273	0.0258163	0.000844697	0.000336615	0.000964743	0.000639632			0.000614143	0.0005	0.0009		0.0049
				g__Methanoculleus	0.00449186	0.000466636	0.00139925	0.000274085		0.000178338	0.000188348	0.000113404	0.000174703	8.24402e-05		0.000241342	0.000168308	0.000263112	0.000127926			8.77347e-05	0.0001			0.004
				g__Methanofollis				6.85213e-05						0.000494641												0.0001
				g__Methanogenium	0.00898372	0.00513299	0.00233209	0.000137043	0.000281017	0.000535014	0.00339026	0.00198458	0.0022129	0.00692498	0.0166479	0.00325812	0.000504923	0.000877039	0.000511705			0.00166696	0.0001	0.0016	0.0009	0.0077
				g__Methanoplanus	0.000561482					5.9446e-05					0.00329741											0.0006
			f__Methanoregulaceae	Other						5.9446e-05				8.24402e-05						0.000595327
				g__				0.000137043										0.000175408
				g__Candidatus Methanoregula	0.00112296					0.000535014		5.67022e-05		0.000412201		0.000120671		8.77039e-05	0.000127926
				g__Methanolinea									5.82343e-05					0.00043852		0.000148832																													5.47375e-05
			f__Methanospirillaceae	g__Methanospirillum																			0.0002
		o__Methanosarcinales	f__ANME-2a-2b	g__				0.000274085		5.9446e-05				8.24402e-05
			f__Methanosaetaceae	g__Methanosaeta	0.00393038	0.00279981	0.00139925	0.000890777		0.0014267	0.00100452	0.000113404	0.00040764	0.0195383		0.00229275	0.000168308	0.00043852		0.00855782		0.000263204	0.0033	0.0032	0.0008	0.0074	7.01115e-05	0.000218675
			f__Methanosarcinaceae	Other				0.000137043		5.9446e-05			5.82343e-05	0.00016488			8.41538e-05		6.39632e-05	0.00357196		8.77347e-05				0.0001
				g__																0.00119065
				g__HMMVBeg-29										0.000329761								0.000350939
				g__Methanococcoides			0.000466418	0.0032205		0.000237784		0.000680426		0.00173124		0.00265476	0.00235631	8.77039e-05	6.39632e-05			0.00140376	0.0006		0.0004	0.0003
				g__Methanolobus		0.00186654		0.00143895		0.000535014	6.27825e-05		0.000232937	0.00263809		0.000181006	8.41538e-05	0.000263112				0.000877347	0.0002		0.0002	0.0009
				g__Methanomethylovorans																						0.0006
				g__Methanosarcina	0.0230208	0.0209986	0.00652985	0.0861998	0.0188984	0.0140292	0.0102336	0.00788161	0.00844398	0.0525144	0.0242078	0.0244359	0.00723723	0.0107876	0.00339005	0.0391427	0.0120435	0.0361467	0.0187	0.0012	0.0022	0.0337		7.28916e-05			6.7891e-05				0.00449282										2.55977e-05
		o__YC-E6	f__	g__	0.00224593	0.000466636		0.00390571	0.00098356	0.00101058	0.000941738	0.000283511	0.00040764	0.00263809	0.00257359	0.00174973	0.000168308	0.000701631	0.000383779	0.00230689		0.00298298	0.0005	0.0001	0.0006	0.0026									0.000189837	3.93763e-05
	c__Thermoplasmata	o__E2	f__	g__		0.00139991							5.82343e-05											0.0012
			f__20c-4	g__									0.000116469
			f__CCA47	g__								0.000113404	5.82343e-05											0.0006
			f__DHVEG-1	g__	0.00561482	0.00699953	0.0149254	0.00150747	0.0117325	0.0021995	0.0050226	0.00204128	0.00326112	0.011789		0.00337879	0.00193554	0.00403438	0.00383779			0.00412353	0.0045	0.0031	0.0014	0.009		0.000145783															0.157269
			f__[Methanomassiliicoccaceae]	g__			0.000932836
p__[Parvarchaeota]	c__[Micrarchaea]	o__pMC2A384	f__	g__																			0.0001	0.0001		0.0001	7.01115e-05	7.28916e-05
	c__[Parvarchaea]	o__WCHD3-30	f__	g__		0.00186654						0.000963937					0.000420769	8.77039e-05				0.000789612	0.0006		0.0011	0.0049	0.00140223	0.00357169																		0.230171
		o__YLA114	f__	g__	0.0145985	0.0233318	0.0195896	0.00253529	7.02543e-05	0.000951135	0.00552486	0.00703107	0.00349406	0.00461665	0.00345826	0.00162906	0.00816292	0.0175408	0.0123449	0.000148832		0.00175469	0.0155	0.0157	0.0149	0.0757	0.00876393	0.00940302		0.00062098		0.295998	0.0135194	0.152731	0.0138581		0.303696		2.40523e-05		0.541606		0.244061			0.68729		0.930887	0.999945
[truncated: 4 more columns]
