# Supplementary material for: Influence of Chlorination and Choice of Materials on Fouling in Cooling Water System under Brackish Seawater Conditions
Source: Materials (Basel). 2016 Jun 15;9(6):475. doi: 10.3390/ma9060475 (PMC5456818; doi:10.3390/ma9060475)
Supplement: Supplementary file 1 [file materials-09-00475-s001.zip › TableS4.xlsx]

## Sheet: Fungi
Table S4. The fungal community composition to genus level.
Kingdom	Phylum	Class	Order	Family	Genus	SMO 3 months			I-1601 month			I-160 3 months			Ti 1 month			Ti 3 months			Water in		Water in 1 month		Water in 3 months			SMO 1 month			SMO 3 months			I-1601 month			I-160 3 months			Ti 1 month			Ti 3 months			Water in		Water in 1 month
						A	B	C	A	B	C	A	B	C	A	B	C	A	B	C	A	B	A	B	A	B		A	B	C	A	B	C	A	B	C	A	B	C	A	B	C	A	B	C	A	B	A	B
k__Fungi	p__Ascomycota	c__Dothideomycetes	o__Capnodiales	f__Davidiellaceae	g__Cladosporium		0.000157729						0.000711845								0.0003861													0.0022022								0.010453
				f__Mycosphaerellaceae	g__Mycosphaerella	0.00154372	0.00268139			0.000213538		0.00097371	0.00113895	0.0005	0.000220556	0.000230681		0.00128452		0.000777907	0.0003861												0.000301477						0.00272572
					g__Ramichloridium																																		0.00136286
					g__Septoria																								0.012209
					g__Uwebraunia																																										0.000316006
					g__unidentified																																	0.00280112
				f__Teratosphaeriaceae	g__unidentified																																			0.000232072		0.00199104
			o__Incertae sedis	f__Eremomycetaceae	g__Arthrographis	0.00374904	0.0130915	0.00475719	0.00268908	0.00363015	0.00755124	0.0111281	0.00298975	0.0008	0.000441112	0.00599769	0.00518257	0.02158	0.00715631	0.00855698	0.015444	0.00513314	0.0185711	0.0827166	0.000468384
			o__Myriangiales	f__unidentified	g__unidentified	0.000110266	0.000315457				0.000179791	0.000139101	0.000142369	0.0001	0.000220556		0.000235571	0.000256904	0.000125549		0.00656371	0.00320821	0.000257931		0.00140515	0.000257732		0.00036914	0.00028393					0.0014014	0.00088968	0.00174216					0.000569692			0.000524178		0.00965406	0.00600411	0.000957854	0.000240442
			o__Pleosporales	f__Incertae sedis	g__Phoma	0.000110266	0.00205047					0.000139101												0.0026121
				f__Phaeosphaeriaceae	g__unidentified		0.000315457
				f__Pleosporaceae	g__Alternaria			0.000198216					0.000142369						0.000125549														0.000301477
					g__Pyrenophora																			0.0017414
					g__unidentified							0.000139101	0.00384396					0.000513809	0.00112994
				f__unidentified	g__unidentified				0.000168067	0.000427077	0.00449479				0.000441112		0.000235571	0.000128452	0.00213434		0.0277992	0.00641643	0.00128966					0.00123047	0.00028393					0.0012012	0.00059312	0.00557491					0.00132928					0.00884956	0.00837415	0.00063857	0.000240442
		c__Eurotiomycetes	o__Chaetothyriales	f__Herpotrichiellaceae	g__Cladophialophora														0.000376648
					g__Exophiala																																									0.00160901
			o__Eurotiales	f__Elaphomycetaceae	g__unidentified								0.000142369				0.000235571				0.0003861																				0.000189897					0.000804505	0.000632011
				f__Trichocomaceae	g__Aspergillus																0.0003861	0.000320821			0.00327869	0.0559278			0.000851789							0.00278746			0.756048								0.000158003		0.000240442
					g__Byssochlamys								0.000284738													0.000773196														0.000464145
					g__Penicillium													0.000256904			0.0011583							0.000246093								0.000348432
				f__unidentified	g__unidentified																																		0.000681431
			o__Onygenales	f__Onygenaceae	g__Amauroascus																	0.000320821	0.000257931
		c__Incertae sedis	o__Incertae sedis	f__Incertae sedis	g__Leptodiscella												0.000235571											0.000615233	0.000567859	0.000133067				0.002002	0.00029656	0.000348432
				f__Pseudeurotiaceae	g__Pseudeurotium					0.000213538								0.000642261
		c__Lecanoromycetes	o__Teloschistales	f__Teloschistaceae	g__Gyalolechia					0.00234892						0.000461361					0.0003861																			0.000232072
		c__Leotiomycetes	o__Helotiales	f__Helotiaceae	g__Dimorphospora															0.000194477														0.0044044
			o__unidentified	f__unidentified	g__unidentified							0.00208652	0.00284738					0.000128452							0.000234192	0.000515464
		c__Pezizomycetes	o__Pezizales	f__Chorioactidaceae	g__Desmazierella													0.000513809
		c__Saccharomycetes	o__Saccharomycetales	f__Dipodascaceae	g__unidentified
				f__Incertae sedis	g__Cyberlindnera								0.000854214					0.000513809																			0.0254
				f__Pichiaceae	g__Dekkera																														0.00088968						0.000189897
		c__Sordariomycetes	o__Diaporthales	f__Gnomoniaceae	g__unidentified																													0.0388388
			o__Hypocreales	f__Bionectriaceae	g__Bionectria															0.0050564
				f__Clavicipitaceae	g__Chamaeleomyces	0.000330797
					g__Claviceps		0.000946372						0.0041287	0.0001				0.000513809	0.00376648	0.000583431
				f__Incertae sedis	g__Acremonium	0.000110266	0.000157729		0.000336134	0.000213538	0.000359583			0.0003	0.00154389			0.000642261	0.000125549	0.000194477	0.26834	0.21078			0.0252927	0.00103093
					g__Ilyonectria	0.00198478	0.00378549	0.00277502	0.000168067	0.000213538		0.00584226	0.00199317	0.001			0.000235571	0.00462428	0.00276208	0.00777907				0.00043535	0.00327869	0.000515464						0.0112659											0.00132878
				f__Nectriaceae	g__Fusarium														0.00251099									0.00393749
					g__unidentified		0.000315457	0.00099108					0.0022779					0.000256904		0.000972384	0.000772201
				f__Ophiocordycipitaceae	g__Ophiocordyceps																				0.000468384
			o__Incertae sedis	f__Apiosporaceae	g__Arthrinium																																		0.00408859
				f__Incertae sedis	g__Phialemoniopsis																																												0.00144265
			o__Microascales	f__Halosphaeriaceae	g__Corollospora								0.000142369		0.000441112						0.0011583	0.000320821	0.000515863						0.00028393																	0.00402253	0.000632011
				f__Microascaceae	g__Microascus																																									0.00321802
			o__Ophiostomatales	f__Ophiostomataceae	g__Ophiostoma																													0.00600601
			o__Xylariales	f__Hyponectriaceae	g__Physalospora																											0.00859769	0.000301477
				f__Incertae sedis	g__Monographella	0.000110266	0.000157729		0.000168067			0.000139101				0.000230681		0.000385356	0.000753296	0.000388954					0.00187354
				f__unidentified	g__unidentified		0.000315457
			o__unidentified	f__unidentified	g__unidentified		0.000946372						0.00142369																			0.0168989		0.001001
		c__unidentified	o__unidentified	f__unidentified	g__unidentified	0.146874	0.297476	0.207929	0.0470588	0.0704676	0.070658	0.146335	0.21512	0.1563	0.118438	0.224452	0.106478	0.280411	0.481356	0.153442	0.650193	0.725056	0.399536	0.505007	0.322248	0.230155		0.208933	0.480977	0.127079	0.217962	0.148829	0.296955	0.189389	0.400059	0.267596	0.3796	0.155742	0.0681431	0.678812	0.451576	0.180189	0.33675	0.161054	0.0888908	0.914722	0.917365	0.196041	0.0908872
	p__Basidiomycota	c__Agaricomycetes	o__Agaricales	f__Amanitaceae	g__Amanita				0.0010084	0.000213538					0.000661667		0.000706714		0.000125549		0.0023166	0.00160411												0.0004004	0.00014828	0.000696864				0.000464145	0.000379795					0.00965406	0.00189603
				f__Cortinariaceae	g__unidentified			0.000396432
				f__Cyphellaceae	g__Campanophyllum																					0.00180412
					g__Cyphella		0.000630915
				f__Hygrophoraceae	g__unidentified	0.00341824	0.00930599	0.00336967				0.0165531	0.0301822	0.0112				0.0061657	0.0112994	0.00233372			0.000773794		0.00187354	0.00257732				0.0011976	0.0127796	0.0154165	0.0147724				0.0095	0.0022409	0.000340716				0.00417616	0.023719	0.00187858			0.0041507	0.0062515
				f__Mycenaceae	g__Favolaschia																											0.000592944													0.00017078
				f__Psathyrellaceae	g__Coprinellus																																				0.00607672
					g__Psathyrella														0.000376648
				f__Strophariaceae	g__Gymnopilus																																				0.00151918
					g__Stropharia													0.000256904
				f__Tricholomataceae	g__Paralepista								0.000284738
				f__unidentified	g__unidentified				0.000504202
			o__Atheliales	f__Atheliaceae	g__Amphinema																			0.000870701
				f__unidentified	g__unidentified																							0.00036914			0.000709975									0.000464145
			o__Auriculariales	f__unidentified	g__unidentified	0.000110266							0.000284738												0.000234192			0.000123047								0.000348432
			o__Cantharellales	f__Clavulinaceae	g__Clavulina	0.000110266																	0.000515863		0.000468384									0.0002002
				f__unidentified	g__unidentified								0.00113895												0.000702576
			o__Hymenochaetales	f__Incertae sedis	g__Trichaptum																																										0.000474009
			o__Phallales	f__Phallaceae	g__Phallus	0.000110266										0.000230681		0.000513809					0.000773794
			o__Polyporales	f__Fomitopsidaceae	g__Antrodia																																						0.000759301
				f__Meruliaceae	g__Hypochnicium		0.000315457													0.000194477			0.000257931	0.00522421																						0.0176991	0.00584611
					g__Phlebia																																							0.000917311
				f__Polyporaceae	g__Trametes														0.000753296
				f__unidentified	g__unidentified	0.000110266												0.00308285																	0.0051898										0.000939288
			o__Russulales	f__Bondarzewiaceae	g__Heterobasidion													0.000642261
			o__Thelephorales	f__Thelephoraceae	g__unidentified													0.00449583								0.00180412
		c__Entorrhizomycetes	o__Entorrhizales	f__Entorrhizaceae	g__Entorrhiza								0.000569476
		c__Exobasidiomycetes	o__Incertae sedis	f__Incertae sedis	g__Tilletiopsis																																							0.0102215
		c__Incertae sedis	o__Malasseziales	f__Malasseziaceae	g__Malassezia																																		0.0088586						8.53898e-05
		c__Microbotryomycetes	o__Sporidiobolales	f__Incertae sedis	g__Rhodotorula																														0.00860024
					g__Sporobolomyces	0.000551329
				f__unidentified	g__unidentified														0.00100439
		c__Pucciniomycetes	o__Pucciniales	f__Pucciniastraceae	g__Thekopsora					0.000213538		0.000139101	0.00128132				0.000471143
		c__Tremellomycetes	o__Tremellales	f__Incertae sedis	g__Bullera																								0.00198751						0.00029656				0.000681431
					g__Cryptococcus		0.0011041	0.000198216					0.000142369	0.0001																					0.00489324
				f__unidentified	g__unidentified																																									0.00402253
			o__Trichosporonales	f__Trichosporonaceae	g__Trichosporon																												0.000602954
			o__unidentified	f__unidentified	g__unidentified	0.000551329	0.000630915											0.000899165	0.000251099												0.000354988			0.0002002
		c__Ustilaginomycetes	o__Ustilaginales	f__Ustilaginaceae	g__unidentified	0.000551329																									0.000709975
		c__unidentified	o__unidentified	f__unidentified	g__unidentified	0.00121292	0.00583596	0.0011893	0.0984874	0.0213538	0.112549	0.00097371	0.00925399	0.0079	0.237759	0.0876586	0.280094	0.0032113	0.0121783	0.000777907		0.000320821	0.0502966	0.0505007	0.000936768	0.00257732										0.0289199		0.152381			0.000379795	0.0368342	0.000949127		0.00478183
	p__Chytridiomycota	c__Chytridiomycetes	o__Chytridiales	f__Cladochytriaceae	g__Cladochytrium			0.000594648										0.000128452	0.000125549	0.000388954					0.000234192	0.000257732
			o__Rhizophlyctidales	f__Rhizophlyctidaceae	g__Rhizophlyctis																				0.000234192			0.000123047				0.000296472		0.0004004		0.000348432								0.000131044	0.000426949
				f__Sonoraphlyctidaceae	g__Sonoraphlyctis																							0.000246093						0.0002002											8.53898e-05
			o__Rhizophydiales	f__Alphamycetaceae	g__Betamyces								0.000569476												0.000234192
					g__Gammamyces																				0.00117096
				f__Aquamycetaceae	g__Aquamyces																							0.000123047					0.000301477												0.00017078
				f__Globomycetaceae	g__Urceomyces		0.000788644																		0.000702576
				f__Incertae sedis	g__Coralloidiomyces																															0.000348432					0.000189897
					g__Operculomyces																		0.000257931					0.00036914	0.00028393						0.00029656						0.000379795				8.53898e-05
				f__Kappamycetaceae	g__Kappamyces								0.000854214										0.00361104
				f__Rhizophydiaceae	g__Rhizophydium		0.000315457				0.000359583					0.000230681		0.00231214	0.000125549				0.00541656	0.0043535	0.00210773			0.00246093	0.000851789	0.000133067	0.00141995	0.000296472	0.000301477	0.0024024	0.00118624	0.00383275		0.000560224		0.000696217	0.000949487	0.00398208	0.000379651	0.00131044	0.00119546			0.00606641	0.00336619
			o__Spizellomycetales	f__Spizellomycetaceae	g__Powellomyces								0.000142369										0.000515863											0.0024024	0.0007414	0.00174216												0.000319285
					g__unidentified			0.000198216					0.000142369	0.0008				0.000256904		0.000194477					0.000234192
		c__Incertae sedis	o__Incertae sedis	f__Incertae sedis	g__Homolaphlyctis																		0.000257931	0.00043535										0.0002002														0.00063857
		c__Monoblepharidomycetes	o__Monoblepharidales	f__Monoblepharidaceae	g__Monoblepharis																				0.000468384
				f__Oedogoniomycetaceae	g__Oedogoniomyces		0.000157729									0.000230681	0.000471143		0.000627746				0.00128966					0.00123047	0.00227144						0.0007414	0.00209059					0.00170908							0.00446999	0.0016831
				f__unidentified	g__unidentified			0.000198216											0.000125549
			o__unidentified	f__unidentified	g__unidentified																		0.000257931	0.000870701				0.574628	0.121522	0.0107784	0.430955	0.64453	0.0994875	0.674474	0.450771	0.48223	0.0749	0.293557	0.0415673	0.210722	0.305735	0.167247	0.091306	0.208885	0.624968			0.00606641	0.379178
		c__unidentified	o__unidentified	f__unidentified	g__unidentified	0.804499	0.593375	0.709217		0.00106769	0.00791082	0.724023	0.638667	0.8001	0.000441112	0.000922722	0.000942285	0.4158	0.374262	0.763905		0.000320821	0.0701573	0.11145	0.542857	0.635052		0.0460194	0.0394662	0.00359281	0.0670927	0.0136377	0.0253241	0.0114114	0.0143832	0.00557491		0.0997199	0.0183986	0.000232072	0.026016	0.00298656	0.0250569	0.00694535	0.00683118	0.000804505	0.000790014	0.14719	0.0680452
	p__Rozellomycota	c__unidentified	o__unidentified	f__unidentified	g__unidentified	0.00297717	0.0149842	0.00971259	0.188739	0.266496	0.397339	0.00361664	0.0160877	0.0046	0.247905	0.538408	0.195995	0.00873475	0.0104206	0.00155581	0.000772201	0.00128329	0.0946608	0.115368	0.000234192	0.00128866		0.0036914	0.000851789	0.00518962	0.0138445	0.00385414	0.0168827	0.0212212	0.0427046	0.01777		0.00448179	0.0105622	0.000232072	0.0676035	0.00049776	0.0015186	0.0155943	0.0653232	0.00160901	0.00395007	0.000319285
	p__Zygomycota	c__Incertae sedis	o__Basidiobolales	f__Basidiobolaceae	g__Basidiobolus	0.000882126	0.00757098	0.00237859	0.33916	0.353192	0.27544	0.000278203	0.00242027	0.0005	0.278783	0.0438293	0.275854	0.012203	0.00627746	0.00194477			0.0701573	0.0343927				0.0018457								0.000348432												0.00351213	0.00144265
		c__Incertae sedis			g__unidentified					0.000640615	0.000179791
		c__Incertae sedis	o__Harpellales	f__Legeriomycetaceae	g__Smittium		0.000473186		0.000336134	0.00128123	0.000539374			0.0001	0.000220556			0.000770713										0.00246093	0.00681431	0.000133067	0.000709975			0.0018018	0.00326216	0.00139373				0.000232072	0.000189897		0.000189825	0.000131044			0.000316006
		c__Incertae sedis	o__Mucorales	f__Rhizopodaceae	g__Rhizopus		0.000315457	0.000198216					0.000569476	0.0001				0.000385356	0.000376648						0.00257611									0.0002002							0.000189897				8.53898e-05
	p__unidentified	c__unidentified	o__unidentified	f__unidentified	g__unidentified	0.0259124	0.0302839	0.0340932	0.318824	0.27397	0.119921	0.0841563	0.0415718	0.0115	0.110719	0.0941176	0.10742	0.199615	0.0558694	0.0462855	0.0119691	0.0314405	0.272633	0.0835873	0.0248244	0.0154639		0.108035	0.294719	0.844711	0.200568	0.10584	0.340066	0.0376376	0.0404804	0.167247	0.4746	0.182633	0.0827939	0.102576	0.112609	0.591339	0.38079	0.550911	0.132183	0.0144811	0.0398167	0.62037	0.43496
k__Protista	p__Cercozoa	c__unidentified	o__unidentified	f__unidentified	g__unidentified	0.0038593	0.0111987	0.0210109	0.00201681	0.00234892	0.00143833	0.00236472	0.0165148	0.0038	0.00132333	0.00276817	0.0244994	0.0278741	0.0204645	0.00427849	0.011583	0.0134745	0.00773794	0.00043535	0.0533958	0.05		0.0310078	0.0357751	0.00678643	0.0528931	0.0299437	0.202894	0.0002002	0.022242	0.00836237	0.0357	0.105882	0.00272572	0.00394523	0.022218	0.00447984	0.156416	0.0193946	0.0712151	0.00884956	0.0134302	0.00925926	0.0113008
	p__unidentified	c__unidentified	o__unidentified	f__unidentified	g__unidentified	0.000220531		0.000594648				0.00097371	0.00113895		0.000220556				0.00301318	0.000194477					0.00796253			0.000861326		0.000266134			0.000301477	0.0002002	0.00133452	0.000348432	0.0004		0.00102215	0.000696217			0.000379651	0.000262089	0.000683118				0.000721327
k__Protozoa	p__Incertae sedis	c__Incertae sedis	o__Incertae sedis	f__Incertae sedis	g__Rozella				0.000336134	0.00149477	0.00107875				0.000220556	0.000230681	0.000706714											0.0110742					0.00120591
[truncated: 3 more columns]
